# Supplementary material for: Spatiotemporal patterns of wheat response to Pyrenophora tritici-repentis in asymptomatic regions revealed by transcriptomic and X-ray fluorescence microscopy analyses
Source: J Exp Bot. 2023 May 18;74(15):4707–20. doi: 10.1093/jxb/erad183 (PMC10433925; doi:10.1093/jxb/erad183)
Supplement: erad183_suppl_Supplementary_Datasets_S1-S3 [file erad183_suppl_supplementary_datasets_s1-s3.xlsx]

## Sheet: dataset S1
Supplementary Dataset S1. Randomisation block design generated by Digger in R studio.
Pot #	ROW	RANGE	REP	ColRep	TRT	TRT_LABELS
1	ROW-1	COL-1	REP-1	1	1	Ctr_3dpi Scout
17	ROW-2	COL-4	REP-1	4	1	Ctr_3dpi Scout
24	ROW-4	COL-5	REP-1	5	1	Ctr_3dpi Scout
37	ROW-2	COL-2	REP-1	2	1	Ctr_3dpi Scout
48	ROW-3	COL-4	REP-1	4	1	Ctr_3dpi Scout
55	ROW-5	COL-5	REP-1	5	1	Ctr_3dpi Scout
70	ROW-5	COL-2	REP-1	2	1	Ctr_3dpi Scout
73	ROW-3	COL-3	REP-1	3	1	Ctr_3dpi Scout
82	ROW-2	COL-5	REP-1	5	1	Ctr_3dpi Scout
94	ROW-4	COL-1	REP-1	1	1	Ctr_3dpi Scout
110	ROW-5	COL-4	REP-1	4	1	Ctr_3dpi Scout
113	ROW-3	COL-5	REP-1	5	1	Ctr_3dpi Scout
6	ROW-1	COL-2	REP-1	2	2	Ctr_6 dpi Scout
13	ROW-3	COL-3	REP-1	3	2	Ctr_6 dpi Scout
27	ROW-2	COL-6	REP-1	6	2	Ctr_6 dpi Scout
34	ROW-4	COL-1	REP-1	1	2	Ctr_6 dpi Scout
46	ROW-1	COL-4	REP-1	4	2	Ctr_6 dpi Scout
60	ROW-5	COL-6	REP-1	6	2	Ctr_6 dpi Scout
69	ROW-4	COL-2	REP-1	2	2	Ctr_6 dpi Scout
75	ROW-5	COL-3	REP-1	3	2	Ctr_6 dpi Scout
88	ROW-3	COL-6	REP-1	6	2	Ctr_6 dpi Scout
100	ROW-5	COL-2	REP-1	2	2	Ctr_6 dpi Scout
109	ROW-4	COL-4	REP-1	4	2	Ctr_6 dpi Scout
115	ROW-5	COL-5	REP-1	5	2	Ctr_6 dpi Scout
7	ROW-2	COL-2	REP-1	2	3	Ctr_8dpi Scout
11	ROW-1	COL-3	REP-1	3	3	Ctr_8dpi Scout
23	ROW-3	COL-5	REP-1	5	3	Ctr_8dpi Scout
39	ROW-4	COL-2	REP-1	2	3	Ctr_8dpi Scout
45	ROW-5	COL-3	REP-1	3	3	Ctr_8dpi Scout
53	ROW-3	COL-5	REP-1	5	3	Ctr_8dpi Scout
68	ROW-3	COL-2	REP-1	2	3	Ctr_8dpi Scout
80	ROW-5	COL-4	REP-1	4	3	Ctr_8dpi Scout
84	ROW-4	COL-5	REP-1	5	3	Ctr_8dpi Scout
98	ROW-3	COL-2	REP-1	2	3	Ctr_8dpi Scout
106	ROW-1	COL-4	REP-1	4	3	Ctr_8dpi Scout
112	ROW-2	COL-5	REP-1	5	3	Ctr_8dpi Scout
8	ROW-3	COL-2	REP-1	2	4	YS_3dpi Scout
15	ROW-5	COL-3	REP-1	3	4	YS_3dpi Scout
29	ROW-4	COL-6	REP-1	6	4	YS_3dpi Scout
36	ROW-1	COL-2	REP-1	2	4	YS_3dpi Scout
42	ROW-2	COL-3	REP-1	3	4	YS_3dpi Scout
51	ROW-1	COL-5	REP-1	5	4	YS_3dpi Scout
64	ROW-4	COL-1	REP-1	1	4	YS_3dpi Scout
78	ROW-3	COL-4	REP-1	4	4	YS_3dpi Scout
85	ROW-5	COL-5	REP-1	5	4	YS_3dpi Scout
97	ROW-2	COL-2	REP-1	2	4	YS_3dpi Scout
101	ROW-1	COL-3	REP-1	3	4	YS_3dpi Scout
118	ROW-3	COL-6	REP-1	6	4	YS_3dpi Scout
9	ROW-4	COL-2	REP-1	2	5	YS_6 dpi Scout
18	ROW-3	COL-4	REP-1	4	5	YS_6 dpi Scout
21	ROW-1	COL-5	REP-1	5	5	YS_6 dpi Scout
32	ROW-2	COL-1	REP-1	1	5	YS_6 dpi Scout
44	ROW-4	COL-3	REP-1	3	5	YS_6 dpi Scout
56	ROW-1	COL-6	REP-1	6	5	YS_6 dpi Scout
61	ROW-1	COL-1	REP-1	1	5	YS_6 dpi Scout
79	ROW-4	COL-4	REP-1	4	5	YS_6 dpi Scout
87	ROW-2	COL-6	REP-1	6	5	YS_6 dpi Scout
99	ROW-4	COL-2	REP-1	2	5	YS_6 dpi Scout
102	ROW-2	COL-3	REP-1	3	5	YS_6 dpi Scout
116	ROW-1	COL-6	REP-1	6	5	YS_6 dpi Scout
5	ROW-5	COL-1	REP-1	1	6	YS_8dpi Scout
19	ROW-4	COL-4	REP-1	4	6	YS_8dpi Scout
28	ROW-3	COL-6	REP-1	6	6	YS_8dpi Scout
38	ROW-3	COL-2	REP-1	2	6	YS_8dpi Scout
41	ROW-1	COL-3	REP-1	3	6	YS_8dpi Scout
57	ROW-2	COL-6	REP-1	6	6	YS_8dpi Scout
62	ROW-2	COL-1	REP-1	1	6	YS_8dpi Scout
76	ROW-1	COL-4	REP-1	4	6	YS_8dpi Scout
83	ROW-3	COL-5	REP-1	5	6	YS_8dpi Scout
93	ROW-3	COL-1	REP-1	1	6	YS_8dpi Scout
104	ROW-4	COL-3	REP-1	3	6	YS_8dpi Scout
120	ROW-5	COL-6	REP-1	6	6	YS_8dpi Scout
2	ROW-2	COL-1	REP-1	1	7	Ctr_Fung_6 dpi Scout
20	ROW-5	COL-4	REP-1	4	7	Ctr_Fung_6 dpi Scout
26	ROW-1	COL-6	REP-1	6	7	Ctr_Fung_6 dpi Scout
33	ROW-3	COL-1	REP-1	1	7	Ctr_Fung_6 dpi Scout
50	ROW-5	COL-4	REP-1	4	7	Ctr_Fung_6 dpi Scout
54	ROW-4	COL-5	REP-1	5	7	Ctr_Fung_6 dpi Scout
65	ROW-5	COL-1	REP-1	1	7	Ctr_Fung_6 dpi Scout
71	ROW-1	COL-3	REP-1	3	7	Ctr_Fung_6 dpi Scout
89	ROW-4	COL-6	REP-1	6	7	Ctr_Fung_6 dpi Scout
96	ROW-1	COL-2	REP-1	2	7	Ctr_Fung_6 dpi Scout
103	ROW-3	COL-3	REP-1	3	7	Ctr_Fung_6 dpi Scout
114	ROW-4	COL-5	REP-1	5	7	Ctr_Fung_6 dpi Scout
3	ROW-3	COL-1	REP-1	1	8	Ctr_Fung_8dpi Scout
16	ROW-1	COL-4	REP-1	4	8	Ctr_Fung_8dpi Scout
22	ROW-2	COL-5	REP-1	5	8	Ctr_Fung_8dpi Scout
35	ROW-5	COL-1	REP-1	1	8	Ctr_Fung_8dpi Scout
49	ROW-4	COL-4	REP-1	4	8	Ctr_Fung_8dpi Scout
52	ROW-2	COL-5	REP-1	5	8	Ctr_Fung_8dpi Scout
66	ROW-1	COL-2	REP-1	2	8	Ctr_Fung_8dpi Scout
77	ROW-2	COL-4	REP-1	4	8	Ctr_Fung_8dpi Scout
81	ROW-1	COL-5	REP-1	5	8	Ctr_Fung_8dpi Scout
91	ROW-1	COL-1	REP-1	1	8	Ctr_Fung_8dpi Scout
105	ROW-5	COL-3	REP-1	3	8	Ctr_Fung_8dpi Scout
117	ROW-2	COL-6	REP-1	6	8	Ctr_Fung_8dpi Scout
4	ROW-4	COL-1	REP-1	1	9	YS_Fung_6 dpi Scout
12	ROW-2	COL-3	REP-1	3	9	YS_Fung_6 dpi Scout
30	ROW-5	COL-6	REP-1	6	9	YS_Fung_6 dpi Scout
31	ROW-1	COL-1	REP-1	1	9	YS_Fung_6 dpi Scout
47	ROW-2	COL-4	REP-1	4	9	YS_Fung_6 dpi Scout
58	ROW-3	COL-6	REP-1	6	9	YS_Fung_6 dpi Scout
63	ROW-3	COL-1	REP-1	1	9	YS_Fung_6 dpi Scout
72	ROW-2	COL-3	REP-1	3	9	YS_Fung_6 dpi Scout
86	ROW-1	COL-6	REP-1	6	9	YS_Fung_6 dpi Scout
95	ROW-5	COL-1	REP-1	1	9	YS_Fung_6 dpi Scout
107	ROW-2	COL-4	REP-1	4	9	YS_Fung_6 dpi Scout
119	ROW-4	COL-6	REP-1	6	9	YS_Fung_6 dpi Scout
10	ROW-5	COL-2	REP-1	2	10	YS_Fung_8dpi Scout
14	ROW-4	COL-3	REP-1	3	10	YS_Fung_8dpi Scout
25	ROW-5	COL-5	REP-1	5	10	YS_Fung_8dpi Scout
40	ROW-5	COL-2	REP-1	2	10	YS_Fung_8dpi Scout
43	ROW-3	COL-3	REP-1	3	10	YS_Fung_8dpi Scout
59	ROW-4	COL-6	REP-1	6	10	YS_Fung_8dpi Scout
67	ROW-2	COL-2	REP-1	2	10	YS_Fung_8dpi Scout
74	ROW-4	COL-3	REP-1	3	10	YS_Fung_8dpi Scout
90	ROW-5	COL-6	REP-1	6	10	YS_Fung_8dpi Scout
92	ROW-2	COL-1	REP-1	1	10	YS_Fung_8dpi Scout
108	ROW-3	COL-4	REP-1	4	10	YS_Fung_8dpi Scout
111	ROW-1	COL-5	REP-1	5	10	YS_Fung_8dpi Scout
Pot #	ROW	RANGE	REP	ColRep	TRT	TRT_LABELS
1	ROW-1	COL-1	REP-1	1	1	Ctr_3dpi Magenta
2	ROW-2	COL-1	REP-1	1	3	YS_3dpi Magenta
3	ROW-3	COL-1	REP-1	1	4	YS_8dpi Magenta
4	ROW-4	COL-1	REP-1	1	2	Ctr_8dpi Magenta
5	ROW-5	COL-1	REP-1	1	1	Ctr_3dpi Magenta
6	ROW-6	COL-1	REP-1	1	4	YS_8dpi Magenta
7	ROW-1	COL-2	REP-1	2	2	Ctr_8dpi Magenta
8	ROW-2	COL-2	REP-1	2	4	YS_8dpi Magenta
9	ROW-3	COL-2	REP-1	2	1	Ctr_3dpi Magenta
10	ROW-4	COL-2	REP-1	2	3	YS_3dpi Magenta
11	ROW-5	COL-2	REP-1	2	2	Ctr_8dpi Magenta
12	ROW-6	COL-2	REP-1	2	3	YS_3dpi Magenta
13	ROW-1	COL-3	REP-1	3	4	YS_8dpi Magenta
14	ROW-2	COL-3	REP-1	3	2	Ctr_8dpi Magenta
15	ROW-3	COL-3	REP-1	3	3	YS_3dpi Magenta
16	ROW-4	COL-3	REP-1	3	1	Ctr_3dpi Magenta
17	ROW-5	COL-3	REP-1	3	3	YS_3dpi Magenta
18	ROW-6	COL-3	REP-1	3	2	Ctr_8dpi Magenta
19	ROW-1	COL-4	REP-1	4	3	YS_3dpi Magenta
20	ROW-2	COL-4	REP-1	4	1	Ctr_3dpi Magenta
21	ROW-3	COL-4	REP-1	4	2	Ctr_8dpi Magenta
22	ROW-4	COL-4	REP-1	4	4	YS_8dpi Magenta
23	ROW-5	COL-4	REP-1	4	1	Ctr_3dpi Magenta
24	ROW-6	COL-4	REP-1	4	4	YS_8dpi Magenta
25	ROW-1	COL-5	REP-1	5	1	Ctr_3dpi Magenta
26	ROW-2	COL-5	REP-1	5	3	YS_3dpi Magenta
27	ROW-3	COL-5	REP-1	5	4	YS_8dpi Magenta
28	ROW-4	COL-5	REP-1	5	2	Ctr_8dpi Magenta
29	ROW-5	COL-5	REP-1	5	4	YS_8dpi Magenta
30	ROW-6	COL-5	REP-1	5	1	Ctr_3dpi Magenta
31	ROW-1	COL-6	REP-1	6	2	Ctr_8dpi Magenta
32	ROW-2	COL-6	REP-1	6	4	YS_8dpi Magenta
33	ROW-3	COL-6	REP-1	6	3	YS_3dpi Magenta
34	ROW-4	COL-6	REP-1	6	1	Ctr_3dpi Magenta
35	ROW-5	COL-6	REP-1	6	2	Ctr_8dpi Magenta
36	ROW-6	COL-6	REP-1	6	3	YS_3dpi Magenta
37	ROW-1	COL-7	REP-1	7	4	YS_8dpi Magenta
38	ROW-2	COL-7	REP-1	7	2	Ctr_8dpi Magenta
39	ROW-3	COL-7	REP-1	7	1	Ctr_3dpi Magenta
40	ROW-4	COL-7	REP-1	7	4	YS_8dpi Magenta
41	ROW-5	COL-7	REP-1	7	3	YS_3dpi Magenta
42	ROW-6	COL-7	REP-1	7	2	Ctr_8dpi Magenta
43	ROW-1	COL-8	REP-1	8	3	YS_3dpi Magenta
44	ROW-2	COL-8	REP-1	8	1	Ctr_3dpi Magenta
45	ROW-3	COL-8	REP-1	8	2	Ctr_8dpi Magenta
46	ROW-4	COL-8	REP-1	8	3	YS_3dpi Magenta
47	ROW-5	COL-8	REP-1	8	4	YS_8dpi Magenta
48	ROW-6	COL-8	REP-1	8	1	Ctr_3dpi Magenta

## Sheet: SDEGs-GO
Supplementary Dataset S2. Significantly differentially expressed genes based on RNA sample comparisons.
Gene	baseMean	log2FoldChange	lfcSE	stat	pvalue	padj	Group	Description	Gene ontology (GO:ID "name_1006" "name_1003")	Interpro ("IPR ID" "interpro_description")	PFam protien domains (PF ID)
TraesCS1A02G424100	142.717	49.9339	1.52997	32.6372	1.21624e-233	8.31532e-229	GroupI		GO:0016491 "oxidoreductase activity" "molecular_function"; "GO:0050660" "flavin adenine dinucleotide binding" "molecular_function"; "GO:0071949" "FAD binding" "molecular_function"	IPR006094 "FAD linked oxidase, N-terminal"; "IPR012951" "Berberine/berberine-like"; "IPR016166" "FAD-binding domain, PCMH-type"; "IPR016167" "FAD-binding, type PCMH, subdomain 1"; "IPR036318" "FAD-binding, type PCMH-like superfamily"	PF01565 ; "PF08031"
TraesCS2B02G625200	15.4157	37.0118	1.56582	23.6373	1.59473e-123	1.36288e-119	GroupI		GO:0004672 "protein kinase activity" "molecular_function"; "GO:0004674" "protein serine/threonine kinase activity" "molecular_function"; "GO:0005515" "protein binding" "molecular_function"; "GO:0005524" "ATP binding" "molecular_function"; "GO:0006468" "protein phosphorylation" "biological_process"; "GO:0016021" "integral component of membrane" "cellular_component"	IPR000719 "Protein kinase domain"; "IPR001611" "Leucine-rich repeat"; "IPR003591" "Leucine-rich repeat, typical subtype"; "IPR008271" "Serine/threonine-protein kinase, active site"; "IPR011009" "Protein kinase-like domain superfamily"; "IPR013210" "Leucine-rich repeat-containing N-terminal, plant-type"; "IPR017441" "Protein kinase, ATP binding site"; "IPR032675" "Leucine-rich repeat domain superf…	PF00069 ; "PF08263" ; "PF13855"
TraesCS2B02G364000	45.0399	26.0355	1.54732	16.8262	1.5685e-63	3.8854e-61	GroupI	Malate synthase [Source:UniProtKB/TrEMBL;Acc:A0A341R1I5]	GO:0003824 "catalytic activity" "molecular_function"; "GO:0004474" "malate synthase activity" "molecular_function"; "GO:0006097" "glyoxylate cycle" "biological_process"	IPR001465 "Malate synthase"; "IPR006252" "Malate synthase A"; "IPR011076" "Malate synthase-like superfamily"; "IPR019830" "Malate synthase, conserved site"	PF01274
TraesCS2D02G224200	513.958	21.8201	1.97502	11.0481	2.23962e-28	4.24039e-27	GroupI	Isocitrate lyase [Source:UniProtKB/TrEMBL;Acc:A0A1D5UYC3]	GO:0003824 "catalytic activity" "molecular_function"; "GO:0004451" "isocitrate lyase activity" "molecular_function"; "GO:0009514" "glyoxysome" "cellular_component"; "GO:0019752" "carboxylic acid metabolic process" "biological_process"; "GO:0046872" "metal ion binding" "molecular_function"	IPR006254 "Isocitrate lyase"; "IPR015813" "Pyruvate/Phosphoenolpyruvate kinase-like domain superfamily"; "IPR018523" "Isocitrate lyase/phosphorylmutase, conserved site"; "IPR039556" "ICL/PEPM domain"; "IPR040442" "Pyruvate kinase-like domain superfamily"	PF00463
TraesCS7D02G019900	11.5469	16.9958	1.57618	10.7828	4.14831e-27	7.135e-26	GroupI		GO:0004497 "monooxygenase activity" "molecular_function"; "GO:0005506" "iron ion binding" "molecular_function"; "GO:0016705" "oxidoreductase activity, acting on paired donors, with incorporation or reduction of molecular oxygen" "molecular_function"; "GO:0020037" "heme binding" "molecular_function"	IPR001128 "Cytochrome P450"; "IPR002401" "Cytochrome P450, E-class, group I"; "IPR017972" "Cytochrome P450, conserved site"; "IPR036396" "Cytochrome P450 superfamily"	PF00067
TraesCS3B02G529700	6266.36	16.9576	1.19437	14.1979	9.43744e-46	6.62452e-44	GroupI		GO:0004553 "hydrolase activity, hydrolyzing O-glycosyl compounds" "molecular_function"; "GO:0005975" "carbohydrate metabolic process" "biological_process"	IPR000490 "Glycoside hydrolase family 17"; "IPR017853" "Glycoside hydrolase superfamily"	PF00332
TraesCS5D02G557900	549.047	16.4803	1.85924	8.86401	7.71889e-19	6.83414e-18	GroupI		"" ""	IPR004314 "Neprosin"; "IPR025521" "Neprosin activation peptide"	PF03080 ; "PF14365"
TraesCS3B02G293200	2355.36	15.4967	1.14268	13.5617	6.75969e-42	3.56716e-40	GroupI	Chitinase [Source:UniProtKB/TrEMBL;Acc:A0A077RF77]	GO:0000272 "polysaccharide catabolic process" "biological_process"; "GO:0004568" "chitinase activity" "molecular_function"; "GO:0005975" "carbohydrate metabolic process" "biological_process"; "GO:0006032" "chitin catabolic process" "biological_process"; "GO:0008061" "chitin binding" "molecular_function"; "GO:0008152" "metabolic process" "biological_process"; "GO:0016787" "hydrolase activity" "mol…	IPR000726 "Glycoside hydrolase, family 19, catalytic"; "IPR001002" "Chitin-binding, type 1"; "IPR016283" "Glycoside hydrolase, family 19"; "IPR018371" "Chitin-binding, type 1, conserved site"; "IPR023346" "Lysozyme-like domain superfamily"; "IPR036861" "Endochitinase-like superfamily"	PF00182 ; "PF00187"
TraesCS5D02G488800	2949.62	15.4507	1.098	14.0716	5.67595e-45	3.78964e-43	GroupI	O-methyltransferase 3 [Source:UniProtKB/TrEMBL;Acc:A5HB57]	GO:0008168 "methyltransferase activity" "molecular_function"; "GO:0008171" "O-methyltransferase activity" "molecular_function"; "GO:0008757" "S-adenosylmethionine-dependent methyltransferase activity" "molecular_function"; "GO:0016740" "transferase activity" "molecular_function"; "GO:0019438" "aromatic compound biosynthetic process" "biological_process"; "GO:0032259" "methylation" "biological_pro…	IPR001077 "O-methyltransferase domain"; "IPR012967" "Plant methyltransferase dimerisation"; "IPR016461" "O-methyltransferase COMT-type"; "IPR029063" "S-adenosyl-L-methionine-dependent methyltransferase"; "IPR036388" "Winged helix-like DNA-binding domain superfamily"; "IPR036390" "Winged helix DNA-binding domain superfamily"	PF00891 ; "PF08100"
TraesCS1D02G449900	174.266	15.0405	1.76926	8.501	1.87966e-17	1.49517e-16	GroupI		GO:0005741 "mitochondrial outer membrane" "cellular_component"; "GO:0008308" "voltage-gated anion channel activity" "molecular_function"; "GO:0098656" "anion transmembrane transport" "biological_process"	IPR001925 "Porin, eukaryotic type"
TraesCS3A02G260100	1184.61	15.0026	1.16954	12.8278	1.14557e-37	4.36816e-36	GroupI	Endochitinase [Source:UniProtKB/TrEMBL;Acc:A0A023W4F1]	GO:0000272 "polysaccharide catabolic process" "biological_process"; "GO:0004568" "chitinase activity" "molecular_function"; "GO:0005975" "carbohydrate metabolic process" "biological_process"; "GO:0006032" "chitin catabolic process" "biological_process"; "GO:0008061" "chitin binding" "molecular_function"; "GO:0008152" "metabolic process" "biological_process"; "GO:0016787" "hydrolase activity" "mol…	IPR000726 "Glycoside hydrolase, family 19, catalytic"; "IPR001002" "Chitin-binding, type 1"; "IPR016283" "Glycoside hydrolase, family 19"; "IPR018371" "Chitin-binding, type 1, conserved site"; "IPR023346" "Lysozyme-like domain superfamily"; "IPR036861" "Endochitinase-like superfamily"	PF00182 ; "PF00187"
TraesCS7A02G160400	1700.15	14.8607	1.10685	13.4261	4.25188e-41	2.09586e-39	GroupI		"" ""	""
TraesCS3D02G478300	1718.1	14.8018	1.17082	12.6422	1.23494e-36	4.35664e-35	GroupI		GO:0004553 "hydrolase activity, hydrolyzing O-glycosyl compounds" "molecular_function"; "GO:0005975" "carbohydrate metabolic process" "biological_process"	IPR000490 "Glycoside hydrolase family 17"; "IPR017853" "Glycoside hydrolase superfamily"	PF00332
TraesCS3B02G529300	1128.01	14.7436	1.1075	13.3124	1.9596e-40	9.20164e-39	GroupI		GO:0004553 "hydrolase activity, hydrolyzing O-glycosyl compounds" "molecular_function"; "GO:0005975" "carbohydrate metabolic process" "biological_process"	IPR000490 "Glycoside hydrolase family 17"; "IPR017853" "Glycoside hydrolase superfamily"	PF00332
TraesCS3A02G260200	1131.87	14.5665	1.05302	13.8331	1.60899e-43	9.54904e-42	GroupI	Chitinase 3 [Source:UniProtKB/TrEMBL;Acc:Q8W427]	GO:0000272 "polysaccharide catabolic process" "biological_process"; "GO:0004568" "chitinase activity" "molecular_function"; "GO:0005975" "carbohydrate metabolic process" "biological_process"; "GO:0006032" "chitin catabolic process" "biological_process"; "GO:0008061" "chitin binding" "molecular_function"; "GO:0008152" "metabolic process" "biological_process"; "GO:0016787" "hydrolase activity" "mol…	IPR000726 "Glycoside hydrolase, family 19, catalytic"; "IPR001002" "Chitin-binding, type 1"; "IPR016283" "Glycoside hydrolase, family 19"; "IPR018371" "Chitin-binding, type 1, conserved site"; "IPR023346" "Lysozyme-like domain superfamily"; "IPR036861" "Endochitinase-like superfamily"	PF00182 ; "PF00187"
TraesCS3D02G260500	907.296	14.4275	1.12199	12.8589	7.66807e-38	2.97199e-36	GroupI		GO:0000272 "polysaccharide catabolic process" "biological_process"; "GO:0004568" "chitinase activity" "molecular_function"; "GO:0005975" "carbohydrate metabolic process" "biological_process"; "GO:0006032" "chitin catabolic process" "biological_process"; "GO:0008061" "chitin binding" "molecular_function"; "GO:0008152" "metabolic process" "biological_process"; "GO:0016787" "hydrolase activity" "mol…	IPR000726 "Glycoside hydrolase, family 19, catalytic"; "IPR001002" "Chitin-binding, type 1"; "IPR016283" "Glycoside hydrolase, family 19"; "IPR018371" "Chitin-binding, type 1, conserved site"; "IPR023346" "Lysozyme-like domain superfamily"; "IPR036861" "Endochitinase-like superfamily"	PF00182 ; "PF00187"
TraesCS5D02G487900	4069.73	14.3986	1.01038	14.2506	4.44205e-46	3.23428e-44	GroupI		GO:0004497 "monooxygenase activity" "molecular_function"; "GO:0005506" "iron ion binding" "molecular_function"; "GO:0016705" "oxidoreductase activity, acting on paired donors, with incorporation or reduction of molecular oxygen" "molecular_function"; "GO:0020037" "heme binding" "molecular_function"	IPR001128 "Cytochrome P450"; "IPR002401" "Cytochrome P450, E-class, group I"; "IPR017972" "Cytochrome P450, conserved site"; "IPR036396" "Cytochrome P450 superfamily"	PF00067
TraesCS2D02G418600	2323.88	14.3685	1.00742	14.2627	3.73531e-46	2.74012e-44	GroupI		GO:0004197 "cysteine-type endopeptidase activity" "molecular_function"; "GO:0005615" "extracellular space" "cellular_component"; "GO:0005764" "lysosome" "cellular_component"; "GO:0006508" "proteolysis" "biological_process"; "GO:0008233" "peptidase activity" "molecular_function"; "GO:0008234" "cysteine-type peptidase activity" "molecular_function"; "GO:0016787" "hydrolase activity" "molecular_func…	IPR000668 "Peptidase C1A, papain C-terminal"; "IPR013201" "Cathepsin propeptide inhibitor domain (I29)"; "IPR025660" "Cysteine peptidase, histidine active site"; "IPR038765" "Papain-like cysteine peptidase superfamily"; "IPR039417" "Papain-like cysteine endopeptidase"	PF00112 ; "PF08246"
TraesCS5D02G488700	1068.31	14.2051	1.12717	12.6024	2.0471e-36	7.12235e-35	GroupI		GO:0009058 "biosynthetic process" "biological_process"; "GO:0009813" "flavonoid biosynthetic process" "biological_process"; "GO:0016740" "transferase activity" "molecular_function"; "GO:0016746" "acyltransferase activity" "molecular_function"; "GO:0016747" "acyltransferase activity, transferring groups other than amino-acyl groups" "molecular_function"; "GO:0030639" "polyketide biosynthetic proce…	IPR001099 "Chalcone/stilbene synthase, N-terminal"; "IPR011141" "Polyketide synthase, type III"; "IPR012328" "Chalcone/stilbene synthase, C-terminal"; "IPR016039" "Thiolase-like"; "IPR018088" "Chalcone/stilbene synthase, active site"	PF00195 ; "PF02797"
TraesCS5D02G488900	2440.25	14.0393	1.01371	13.8494	1.28315e-43	7.68191e-42	GroupI		GO:0008168 "methyltransferase activity" "molecular_function"; "GO:0008171" "O-methyltransferase activity" "molecular_function"; "GO:0046983" "protein dimerization activity" "molecular_function"	IPR001077 "O-methyltransferase domain"; "IPR012967" "Plant methyltransferase dimerisation"; "IPR016461" "O-methyltransferase COMT-type"; "IPR029063" "S-adenosyl-L-methionine-dependent methyltransferase"; "IPR036388" "Winged helix-like DNA-binding domain superfamily"; "IPR036390" "Winged helix DNA-binding domain superfamily"	PF00891 ; "PF08100"
TraesCS5A02G004800	1152.32	13.9823	1.06074	13.1817	1.11878e-39	4.9253e-38	GroupI		GO:0003854 "3-beta-hydroxy-delta5-steroid dehydrogenase activity" "molecular_function"; "GO:0006694" "steroid biosynthetic process" "biological_process"; "GO:0016616" "oxidoreductase activity, acting on the CH-OH group of donors, NAD or NADP as acceptor" "molecular_function"	IPR002225 "3-beta hydroxysteroid dehydrogenase/isomerase"; "IPR036291" "NAD(P)-binding domain superfamily"	PF01073
TraesCS3A02G483000	12493.9	13.9408	0.902787	15.442	8.54499e-54	1.05992e-51	GroupI	Beta-1,3-glucanase [Source:UniProtKB/TrEMBL;Acc:Q4JH28]	GO:0004553 "hydrolase activity, hydrolyzing O-glycosyl compounds" "molecular_function"; "GO:0005975" "carbohydrate metabolic process" "biological_process"; "GO:0008152" "metabolic process" "biological_process"; "GO:0016787" "hydrolase activity" "molecular_function"; "GO:0016798" "hydrolase activity, acting on glycosyl bonds" "molecular_function"; "GO:0042973" "glucan endo-1,3-beta-D-glucosidase a…	IPR000490 "Glycoside hydrolase family 17"; "IPR017853" "Glycoside hydrolase superfamily"	PF00332
TraesCS7B02G253700	409.046	13.5794	1.2071	11.2496	2.32613e-29	4.7744e-28	GroupI		GO:0004497 "monooxygenase activity" "molecular_function"; "GO:0005506" "iron ion binding" "molecular_function"; "GO:0016705" "oxidoreductase activity, acting on paired donors, with incorporation or reduction of molecular oxygen" "molecular_function"; "GO:0020037" "heme binding" "molecular_function"	IPR001128 "Cytochrome P450"; "IPR002403" "Cytochrome P450, E-class, group IV"; "IPR017972" "Cytochrome P450, conserved site"; "IPR036396" "Cytochrome P450 superfamily"	PF00067
TraesCS2D02G107800	590.746	13.5167	1.23525	10.9424	7.22269e-28	1.31647e-26	GroupI	Peroxidase [Source:UniProtKB/TrEMBL;Acc:W5C8U5]	GO:0004601 "peroxidase activity" "molecular_function"; "GO:0005576" "extracellular region" "cellular_component"; "GO:0006979" "response to oxidative stress" "biological_process"; "GO:0020037" "heme binding" "molecular_function"; "GO:0042744" "hydrogen peroxide catabolic process" "biological_process"; "GO:0046872" "metal ion binding" "molecular_function"	IPR000823 "Plant peroxidase"; "IPR002016" "Haem peroxidase"; "IPR010255" "Haem peroxidase superfamily"; "IPR019793" "Peroxidases heam-ligand binding site"; "IPR019794" "Peroxidase, active site"; "IPR033905" "Secretory peroxidase"	PF00141
TraesCS3B02G526000	3782.83	13.3931	0.88195	15.1858	4.3921e-52	4.85111e-50	GroupI		GO:0004553 "hydrolase activity, hydrolyzing O-glycosyl compounds" "molecular_function"; "GO:0005975" "carbohydrate metabolic process" "biological_process"; "GO:0008152" "metabolic process" "biological_process"; "GO:0016787" "hydrolase activity" "molecular_function"; "GO:0016798" "hydrolase activity, acting on glycosyl bonds" "molecular_function"	IPR000490 "Glycoside hydrolase family 17"; "IPR017853" "Glycoside hydrolase superfamily"	PF00332
TraesCS5D02G488300	398.517	13.2721	1.21434	10.9294	8.33762e-28	1.51163e-26	GroupI		GO:0008168 "methyltransferase activity" "molecular_function"; "GO:0008171" "O-methyltransferase activity" "molecular_function"; "GO:0046983" "protein dimerization activity" "molecular_function"	IPR001077 "O-methyltransferase domain"; "IPR012967" "Plant methyltransferase dimerisation"; "IPR016461" "O-methyltransferase COMT-type"; "IPR029063" "S-adenosyl-L-methionine-dependent methyltransferase"; "IPR036388" "Winged helix-like DNA-binding domain superfamily"; "IPR036390" "Winged helix DNA-binding domain superfamily"	PF00891 ; "PF08100"
TraesCS3D02G260300	3676.89	13.181	0.895525	14.7188	4.88313e-49	4.37556e-47	GroupI	Chitinase [Source:UniProtKB/TrEMBL;Acc:A0A0H4TM98]	GO:0000272 "polysaccharide catabolic process" "biological_process"; "GO:0004568" "chitinase activity" "molecular_function"; "GO:0005975" "carbohydrate metabolic process" "biological_process"; "GO:0006032" "chitin catabolic process" "biological_process"; "GO:0008061" "chitin binding" "molecular_function"; "GO:0008152" "metabolic process" "biological_process"; "GO:0016787" "hydrolase activity" "mol…	IPR000726 "Glycoside hydrolase, family 19, catalytic"; "IPR001002" "Chitin-binding, type 1"; "IPR016283" "Glycoside hydrolase, family 19"; "IPR018371" "Chitin-binding, type 1, conserved site"; "IPR023346" "Lysozyme-like domain superfamily"; "IPR036861" "Endochitinase-like superfamily"	PF00182 ; "PF00187"
TraesCS4A02G296300	2988.09	13.1552	0.887109	14.8293	9.47339e-50	8.89679e-48	GroupI		"" ""	IPR001938 "Thaumatin family"; "IPR017949" "Thaumatin, conserved site"; "IPR037176" "Osmotin/thaumatin-like superfamily"	PF00314
TraesCS2B02G124800	429.444	13.1541	1.23802	10.6251	2.27733e-26	3.6913e-25	GroupI	Peroxidase [Source:UniProtKB/TrEMBL;Acc:C6ETB3]	GO:0004601 "peroxidase activity" "molecular_function"; "GO:0005576" "extracellular region" "cellular_component"; "GO:0006979" "response to oxidative stress" "biological_process"; "GO:0016491" "oxidoreductase activity" "molecular_function"; "GO:0020037" "heme binding" "molecular_function"; "GO:0042744" "hydrogen peroxide catabolic process" "biological_process"; "GO:0046872" "metal ion binding" "mo…	IPR000823 "Plant peroxidase"; "IPR002016" "Haem peroxidase"; "IPR010255" "Haem peroxidase superfamily"; "IPR019793" "Peroxidases heam-ligand binding site"; "IPR019794" "Peroxidase, active site"; "IPR033905" "Secretory peroxidase"	PF00141
TraesCS3A02G483100	407.499	13.1308	1.13137	11.6062	3.83453e-31	8.88688e-30	GroupI		GO:0004553 "hydrolase activity, hydrolyzing O-glycosyl compounds" "molecular_function"; "GO:0005975" "carbohydrate metabolic process" "biological_process"	IPR000490 "Glycoside hydrolase family 17"; "IPR017853" "Glycoside hydrolase superfamily"	PF00332
TraesCS5D02G488500	2202.11	12.9323	0.89964	14.375	7.43135e-47	5.74094e-45	GroupI		GO:0004497 "monooxygenase activity" "molecular_function"; "GO:0005506" "iron ion binding" "molecular_function"; "GO:0016021" "integral component of membrane" "cellular_component"; "GO:0016705" "oxidoreductase activity, acting on paired donors, with incorporation or reduction of molecular oxygen" "molecular_function"; "GO:0020037" "heme binding" "molecular_function"	IPR001128 "Cytochrome P450"; "IPR002401" "Cytochrome P450, E-class, group I"; "IPR017972" "Cytochrome P450, conserved site"; "IPR036396" "Cytochrome P450 superfamily"	PF00067
TraesCS7D02G161200	15740.5	12.8749	0.874122	14.729	4.19941e-49	3.79273e-47	GroupI	Pathogenesis-related protein 1-4 [Source:UniProtKB/TrEMBL;Acc:Q94F73]	GO:0005576 "extracellular region" "cellular_component"; "GO:0005615" "extracellular space" "cellular_component"; "GO:0009607" "response to biotic stimulus" "biological_process"	IPR001283 "Cysteine-rich secretory protein-related"; "IPR002413" "Venom allergen 5-like"; "IPR014044" "CAP domain"; "IPR018244" "Allergen V5/Tpx-1-related, conserved site"; "IPR035940" "CAP superfamily"	PF00188
TraesCS2A02G107500	316.65	12.8318	1.14847	11.173	5.52981e-29	1.10288e-27	GroupI	Peroxidase [Source:UniProtKB/TrEMBL;Acc:A0A341PX41]	GO:0004601 "peroxidase activity" "molecular_function"; "GO:0005576" "extracellular region" "cellular_component"; "GO:0006979" "response to oxidative stress" "biological_process"; "GO:0016491" "oxidoreductase activity" "molecular_function"; "GO:0020037" "heme binding" "molecular_function"; "GO:0042744" "hydrogen peroxide catabolic process" "biological_process"; "GO:0046872" "metal ion binding" "mo…	IPR000823 "Plant peroxidase"; "IPR002016" "Haem peroxidase"; "IPR010255" "Haem peroxidase superfamily"; "IPR019793" "Peroxidases heam-ligand binding site"; "IPR019794" "Peroxidase, active site"; "IPR033905" "Secretory peroxidase"	PF00141
TraesCS6A02G403200	1345.3	12.7692	0.944045	13.526	1.09804e-41	5.69589e-40	GroupI		GO:0004540 "ribonuclease activity" "molecular_function"; "GO:0006952" "defense response" "biological_process"; "GO:0042742" "defense response to bacterium" "biological_process"; "GO:0050832" "defense response to fungus" "biological_process"	IPR001153 "Barwin domain"; "IPR018226" "Barwin, conserved site"; "IPR036908" "RlpA-like domain superfamily"; "IPR044301" "Pathogenesis-related protein-4"	PF00967
TraesCS2D02G029500	144.296	12.6062	1.07418	11.7356	8.37171e-32	2.05222e-30	GroupI		GO:0004497 "monooxygenase activity" "molecular_function"; "GO:0005506" "iron ion binding" "molecular_function"; "GO:0016021" "integral component of membrane" "cellular_component"; "GO:0016491" "oxidoreductase activity" "molecular_function"; "GO:0016705" "oxidoreductase activity, acting on paired donors, with incorporation or reduction of molecular oxygen" "molecular_function"; "GO:0020037" "heme …	IPR001128 "Cytochrome P450"; "IPR002401" "Cytochrome P450, E-class, group I"; "IPR017972" "Cytochrome P450, conserved site"; "IPR036396" "Cytochrome P450 superfamily"	PF00067
TraesCS2B02G445500	580.737	12.5756	1.11724	11.256	2.16268e-29	4.44827e-28	GroupI	Ent-copalyl diphosphate synthase [Source:UniProtKB/TrEMBL;Acc:C0SSW5]	GO:0000287 "magnesium ion binding" "molecular_function"; "GO:0009507" "chloroplast" "cellular_component"; "GO:0009686" "gibberellin biosynthetic process" "biological_process"; "GO:0010333" "terpene synthase activity" "molecular_function"; "GO:0016102" "diterpenoid biosynthetic process" "biological_process"; "GO:0016829" "lyase activity" "molecular_function"	IPR001906 "Terpene synthase, N-terminal domain"; "IPR005630" "Terpene synthase, metal-binding domain"; "IPR008930" "Terpenoid cyclases/protein prenyltransferase alpha-alpha toroid"; "IPR008949" "Isoprenoid synthase domain superfamily"; "IPR036965" "Terpene synthase, N-terminal domain superfamily"	PF01397 ; "PF03936"
TraesCS3D02G478000	10915.9	12.5724	0.747554	16.818	1.8016e-63	4.43071e-61	GroupI		GO:0004553 "hydrolase activity, hydrolyzing O-glycosyl compounds" "molecular_function"; "GO:0005975" "carbohydrate metabolic process" "biological_process"	IPR000490 "Glycoside hydrolase family 17"; "IPR017853" "Glycoside hydrolase superfamily"	PF00332
TraesCS3A02G297200	203.155	12.4734	1.06245	11.7402	7.92736e-32	1.94679e-30	GroupI	Peroxidase [Source:UniProtKB/TrEMBL;Acc:A0A1D5V9V3]	GO:0004601 "peroxidase activity" "molecular_function"; "GO:0005576" "extracellular region" "cellular_component"; "GO:0006979" "response to oxidative stress" "biological_process"; "GO:0020037" "heme binding" "molecular_function"; "GO:0042744" "hydrogen peroxide catabolic process" "biological_process"; "GO:0046872" "metal ion binding" "molecular_function"	IPR000823 "Plant peroxidase"; "IPR002016" "Haem peroxidase"; "IPR010255" "Haem peroxidase superfamily"; "IPR019793" "Peroxidases heam-ligand binding site"; "IPR019794" "Peroxidase, active site"; "IPR033905" "Secretory peroxidase"	PF00141
TraesCS7B02G354400	325.425	12.4475	1.03459	12.0313	2.43157e-33	6.69798e-32	GroupI		GO:0004497 "monooxygenase activity" "molecular_function"; "GO:0005506" "iron ion binding" "molecular_function"; "GO:0016021" "integral component of membrane" "cellular_component"; "GO:0016705" "oxidoreductase activity, acting on paired donors, with incorporation or reduction of molecular oxygen" "molecular_function"; "GO:0020037" "heme binding" "molecular_function"	IPR001128 "Cytochrome P450"; "IPR002401" "Cytochrome P450, E-class, group I"; "IPR017972" "Cytochrome P450, conserved site"; "IPR036396" "Cytochrome P450 superfamily"	PF00067
TraesCSU02G116700	1523.23	12.412	1.19614	10.3767	3.16432e-25	4.69593e-24	GroupI		GO:0000287 "magnesium ion binding" "molecular_function"; "GO:0010333" "terpene synthase activity" "molecular_function"; "GO:0016829" "lyase activity" "molecular_function"	IPR001906 "Terpene synthase, N-terminal domain"; "IPR005630" "Terpene synthase, metal-binding domain"; "IPR008930" "Terpenoid cyclases/protein prenyltransferase alpha-alpha toroid"; "IPR008949" "Isoprenoid synthase domain superfamily"; "IPR036965" "Terpene synthase, N-terminal domain superfamily"	PF01397 ; "PF03936"
TraesCS3B02G584700	986.262	12.3317	0.882703	13.9704	2.36424e-44	1.49945e-42	GroupI		GO:0004540 "ribonuclease activity" "molecular_function"; "GO:0006952" "defense response" "biological_process"; "GO:0042742" "defense response to bacterium" "biological_process"; "GO:0050832" "defense response to fungus" "biological_process"	IPR001153 "Barwin domain"; "IPR018226" "Barwin, conserved site"; "IPR036908" "RlpA-like domain superfamily"; "IPR044301" "Pathogenesis-related protein-4"	PF00967
TraesCS5D02G012300	562.726	12.2956	1.01387	12.1274	7.5653e-34	2.17233e-32	GroupI		GO:0004497 "monooxygenase activity" "molecular_function"; "GO:0005506" "iron ion binding" "molecular_function"; "GO:0016705" "oxidoreductase activity, acting on paired donors, with incorporation or reduction of molecular oxygen" "molecular_function"; "GO:0020037" "heme binding" "molecular_function"	IPR001128 "Cytochrome P450"; "IPR002403" "Cytochrome P450, E-class, group IV"; "IPR036396" "Cytochrome P450 superfamily"	PF00067
TraesCS5D02G488400	158.352	12.114	1.24108	9.76085	1.65761e-22	1.97679e-21	GroupI		GO:0008168 "methyltransferase activity" "molecular_function"; "GO:0008171" "O-methyltransferase activity" "molecular_function"; "GO:0046983" "protein dimerization activity" "molecular_function"	IPR001077 "O-methyltransferase domain"; "IPR012967" "Plant methyltransferase dimerisation"; "IPR016461" "O-methyltransferase COMT-type"; "IPR029063" "S-adenosyl-L-methionine-dependent methyltransferase"; "IPR036388" "Winged helix-like DNA-binding domain superfamily"; "IPR036390" "Winged helix DNA-binding domain superfamily"	PF00891 ; "PF08100"
TraesCS2D02G518200	280.046	12.0617	1.12578	10.7141	8.7409e-27	1.46724e-25	GroupI		GO:0003824 "catalytic activity" "molecular_function"; "GO:0006520" "cellular amino acid metabolic process" "biological_process"; "GO:0016830" "carbon-carbon lyase activity" "molecular_function"; "GO:0016831" "carboxy-lyase activity" "molecular_function"; "GO:0019752" "carboxylic acid metabolic process" "biological_process"; "GO:0030170" "pyridoxal phosphate binding" "molecular_function"	IPR002129 "Pyridoxal phosphate-dependent decarboxylase"; "IPR010977" "Aromatic-L-amino-acid decarboxylase"; "IPR015421" "Pyridoxal phosphate-dependent transferase, major domain"; "IPR015422" "Pyridoxal phosphate-dependent transferase domain 1"; "IPR015424" "Pyridoxal phosphate-dependent transferase"; "IPR021115" "Pyridoxal-phosphate binding site"	PF00282
TraesCS2A02G422100	133.331	11.9782	0.929104	12.8922	4.98279e-38	1.97375e-36	GroupI		GO:0006508 "proteolysis" "biological_process"; "GO:0008234" "cysteine-type peptidase activity" "molecular_function"	IPR000668 "Peptidase C1A, papain C-terminal"; "IPR013201" "Cathepsin propeptide inhibitor domain (I29)"; "IPR025660" "Cysteine peptidase, histidine active site"; "IPR038765" "Papain-like cysteine peptidase superfamily"; "IPR039417" "Papain-like cysteine endopeptidase"	PF00112 ; "PF08246"
TraesCS3A02G480400	2629.19	11.9385	0.769953	15.5055	3.18427e-54	4.10765e-52	GroupI		GO:0004553 "hydrolase activity, hydrolyzing O-glycosyl compounds" "molecular_function"; "GO:0005975" "carbohydrate metabolic process" "biological_process"	IPR000490 "Glycoside hydrolase family 17"; "IPR017853" "Glycoside hydrolase superfamily"	PF00332
TraesCS3A02G481600	199.959	11.9113	1.04028	11.4501	2.34747e-30	5.15726e-29	GroupI		GO:0004553 "hydrolase activity, hydrolyzing O-glycosyl compounds" "molecular_function"; "GO:0005975" "carbohydrate metabolic process" "biological_process"	IPR000490 "Glycoside hydrolase family 17"; "IPR017853" "Glycoside hydrolase superfamily"	PF00332
TraesCS5D02G446900	1391.29	11.8893	0.730353	16.2789	1.39432e-59	2.65538e-57	GroupI	Pathogenesis-related protein 1-16 [Source:UniProtKB/TrEMBL;Acc:W5FY21]	GO:0005576 "extracellular region" "cellular_component"; "GO:0005615" "extracellular space" "cellular_component"; "GO:0009607" "response to biotic stimulus" "biological_process"	IPR001283 "Cysteine-rich secretory protein-related"; "IPR002413" "Venom allergen 5-like"; "IPR014044" "CAP domain"; "IPR018244" "Allergen V5/Tpx-1-related, conserved site"; "IPR035940" "CAP superfamily"	PF00188
TraesCS3A02G062200	357.589	11.8833	1.16211	10.2256	1.52269e-24	2.13768e-23	GroupI		GO:0004497 "monooxygenase activity" "molecular_function"; "GO:0005506" "iron ion binding" "molecular_function"; "GO:0016021" "integral component of membrane" "cellular_component"; "GO:0016705" "oxidoreductase activity, acting on paired donors, with incorporation or reduction of molecular oxygen" "molecular_function"; "GO:0020037" "heme binding" "molecular_function"	IPR001128 "Cytochrome P450"; "IPR036396" "Cytochrome P450 superfamily"	PF00067
TraesCS5D02G011900	1143.81	11.7759	0.845021	13.9357	3.84548e-44	2.38794e-42	GroupI		GO:0003854 "3-beta-hydroxy-delta5-steroid dehydrogenase activity" "molecular_function"; "GO:0006694" "steroid biosynthetic process" "biological_process"; "GO:0016616" "oxidoreductase activity, acting on the CH-OH group of donors, NAD or NADP as acceptor" "molecular_function"	IPR002225 "3-beta hydroxysteroid dehydrogenase/isomerase"; "IPR036291" "NAD(P)-binding domain superfamily"	PF01073
TraesCS3D02G040700	175.303	11.7737	1.01993	11.5436	7.94936e-31	1.80382e-29	GroupI		GO:0004672 "protein kinase activity" "molecular_function"; "GO:0005524" "ATP binding" "molecular_function"; "GO:0006468" "protein phosphorylation" "biological_process"; "GO:0016021" "integral component of membrane" "cellular_component"	IPR000719 "Protein kinase domain"; "IPR001245" "Serine-threonine/tyrosine-protein kinase, catalytic domain"; "IPR002902" "Gnk2-homologous domain"; "IPR008271" "Serine/threonine-protein kinase, active site"; "IPR011009" "Protein kinase-like domain superfamily"; "IPR038408" "Gnk2-homologous domain superfamily"	PF01657 ; "PF07714"
TraesCS5D02G519600	273.232	11.6458	0.951368	12.2411	1.87485e-34	5.60724e-33	GroupI		GO:0048544 "recognition of pollen" "biological_process"	IPR000858 "S-locus glycoprotein domain"; "IPR001480" "Bulb-type lectin domain"; "IPR003609" "PAN/Apple domain"; "IPR036426" "Bulb-type lectin domain superfamily"	PF00954 ; "PF01453" ; "PF08276"
TraesCS5D02G011800	1987.19	11.6378	0.764712	15.2185	2.66446e-52	2.98633e-50	GroupI	Terpene cyclase/mutase family member [Source:UniProtKB/TrEMBL;Acc:A0A0C4BK11]	GO:0000250 "lanosterol synthase activity" "molecular_function"; "GO:0005811" "lipid droplet" "cellular_component"; "GO:0016104" "triterpenoid biosynthetic process" "biological_process"; "GO:0016866" "intramolecular transferase activity" "molecular_function"; "GO:0042300" "beta-amyrin synthase activity" "molecular_function"	IPR002365 "Terpene synthase, conserved site"; "IPR008930" "Terpenoid cyclases/protein prenyltransferase alpha-alpha toroid"; "IPR018333" "Squalene cyclase"; "IPR032696" "Squalene cyclase, C-terminal"; "IPR032697" "Squalene cyclase, N-terminal"	PF13243 ; "PF13249"
TraesCS3B02G525000	4883.2	11.6368	0.734551	15.842	1.59661e-56	2.46408e-54	GroupI		GO:0004553 "hydrolase activity, hydrolyzing O-glycosyl compounds" "molecular_function"; "GO:0005975" "carbohydrate metabolic process" "biological_process"; "GO:0008152" "metabolic process" "biological_process"; "GO:0016787" "hydrolase activity" "molecular_function"; "GO:0016798" "hydrolase activity, acting on glycosyl bonds" "molecular_function"; "GO:0046658" "anchored component of plasma membran…	IPR000490 "Glycoside hydrolase family 17"; "IPR017853" "Glycoside hydrolase superfamily"	PF00332
TraesCS2D02G491000	336.836	11.5883	1.05536	10.9804	4.74702e-28	8.75975e-27	GroupI		GO:0004497 "monooxygenase activity" "molecular_function"; "GO:0005506" "iron ion binding" "molecular_function"; "GO:0016021" "integral component of membrane" "cellular_component"; "GO:0016705" "oxidoreductase activity, acting on paired donors, with incorporation or reduction of molecular oxygen" "molecular_function"; "GO:0020037" "heme binding" "molecular_function"	IPR001128 "Cytochrome P450"; "IPR002401" "Cytochrome P450, E-class, group I"; "IPR017972" "Cytochrome P450, conserved site"; "IPR036396" "Cytochrome P450 superfamily"	PF00067
TraesCS5A02G004500	363.635	11.5823	0.914137	12.6702	8.64914e-37	3.08468e-35	GroupI		GO:0004497 "monooxygenase activity" "molecular_function"; "GO:0005506" "iron ion binding" "molecular_function"; "GO:0016705" "oxidoreductase activity, acting on paired donors, with incorporation or reduction of molecular oxygen" "molecular_function"; "GO:0020037" "heme binding" "molecular_function"	IPR001128 "Cytochrome P450"; "IPR002403" "Cytochrome P450, E-class, group IV"; "IPR036396" "Cytochrome P450 superfamily"	PF00067
TraesCS2B02G040500	3655.79	11.5189	0.797852	14.4374	3.01001e-47	2.37634e-45	GroupI	Glycosyltransferase [Source:UniProtKB/TrEMBL;Acc:A0A1D5U8K8]	GO:0008194 "UDP-glycosyltransferase activity" "molecular_function"; "GO:0016758" "hexosyltransferase activity" "molecular_function"	IPR002213 "UDP-glucuronosyl/UDP-glucosyltransferase"; "IPR035595" "UDP-glycosyltransferase family, conserved site"	PF00201
TraesCS2B02G125200	1031.82	11.5023	0.942347	12.2061	2.88498e-34	8.54236e-33	GroupI	Peroxidase [Source:UniProtKB/TrEMBL;Acc:A0A341QGV5]	GO:0004601 "peroxidase activity" "molecular_function"; "GO:0005576" "extracellular region" "cellular_component"; "GO:0006979" "response to oxidative stress" "biological_process"; "GO:0016491" "oxidoreductase activity" "molecular_function"; "GO:0020037" "heme binding" "molecular_function"; "GO:0042744" "hydrogen peroxide catabolic process" "biological_process"; "GO:0046872" "metal ion binding" "mo…	IPR000823 "Plant peroxidase"; "IPR002016" "Haem peroxidase"; "IPR010255" "Haem peroxidase superfamily"; "IPR019793" "Peroxidases heam-ligand binding site"; "IPR019794" "Peroxidase, active site"; "IPR033905" "Secretory peroxidase"	PF00141
TraesCS1A02G435400	98.1085	11.4888	1.08884	10.5514	5.00463e-26	7.90577e-25	GroupI		GO:0004497 "monooxygenase activity" "molecular_function"; "GO:0005506" "iron ion binding" "molecular_function"; "GO:0016705" "oxidoreductase activity, acting on paired donors, with incorporation or reduction of molecular oxygen" "molecular_function"; "GO:0020037" "heme binding" "molecular_function"	IPR001128 "Cytochrome P450"; "IPR002401" "Cytochrome P450, E-class, group I"; "IPR017972" "Cytochrome P450, conserved site"; "IPR036396" "Cytochrome P450 superfamily"	PF00067
TraesCS6B02G473800	1279.86	11.4874	0.822447	13.9674	2.46499e-44	1.55901e-42	GroupI		"" ""	IPR001938 "Thaumatin family"; "IPR037176" "Osmotin/thaumatin-like superfamily"	PF00314
TraesCS5D02G299400	315.089	11.3187	1.22666	9.22726	2.77656e-20	2.78344e-19	GroupI		GO:0016747 "acyltransferase activity, transferring groups other than amino-acyl groups" "molecular_function"	IPR007130 "Diacylglycerol acyltransferase"; "IPR022742" "Serine aminopeptidase, S33"; "IPR029058" "Alpha/Beta hydrolase fold"	PF03982 ; "PF12146"
TraesCS5A02G004900	1881.04	11.2953	0.700637	16.1215	1.80272e-58	3.20964e-56	GroupI	Terpene cyclase/mutase family member [Source:UniProtKB/TrEMBL;Acc:A0A1D5YUN7]	GO:0000250 "lanosterol synthase activity" "molecular_function"; "GO:0005811" "lipid droplet" "cellular_component"; "GO:0016104" "triterpenoid biosynthetic process" "biological_process"; "GO:0016866" "intramolecular transferase activity" "molecular_function"; "GO:0042300" "beta-amyrin synthase activity" "molecular_function"	IPR002365 "Terpene synthase, conserved site"; "IPR008930" "Terpenoid cyclases/protein prenyltransferase alpha-alpha toroid"; "IPR018333" "Squalene cyclase"; "IPR032696" "Squalene cyclase, C-terminal"; "IPR032697" "Squalene cyclase, N-terminal"	PF13243 ; "PF13249"
TraesCS7D02G269400	126.944	11.2356	1.22892	9.14259	6.09727e-20	5.94417e-19	GroupI		GO:0005524 "ATP binding" "molecular_function"; "GO:0016020" "membrane" "cellular_component"; "GO:0140359" "ABC-type transporter activity" "molecular_function"	IPR003439 "ABC transporter-like"; "IPR003593" "AAA+ ATPase domain"; "IPR013525" "ABC-2 type transporter"; "IPR013581" "Plant PDR ABC transporter associated"; "IPR017871" "ABC transporter, conserved site"; "IPR027417" "P-loop containing nucleoside triphosphate hydrolase"; "IPR029481" "ABC-transporter, N-terminal domain"; "IPR034003" "ATP-binding cassette transporter, PDR-like subfamily G, domain 2…	PF00005 ; "PF01061" ; "PF08370" ; "PF14510" ; "PF19055"
TraesCS7D02G523800	88.1244	11.2288	0.977762	11.4842	1.5833e-30	3.53292e-29	GroupI		GO:0004089 "carbonate dehydratase activity" "molecular_function"; "GO:0008270" "zinc ion binding" "molecular_function"	IPR001148 "Alpha carbonic anhydrase domain"; "IPR018338" "Carbonic anhydrase, alpha-class, conserved site"; "IPR023561" "Carbonic anhydrase, alpha-class"; "IPR036398" "Alpha carbonic anhydrase domain superfamily"; "IPR041891" "Carbonic anhydrase, prokaryotic-like"	PF00194
TraesCS7B02G256000	259.954	11.0433	0.926364	11.9211	9.18806e-33	2.41421e-31	GroupI		GO:0004553 "hydrolase activity, hydrolyzing O-glycosyl compounds" "molecular_function"; "GO:0005975" "carbohydrate metabolic process" "biological_process"	IPR001223 "Glycoside hydrolase family 18, catalytic domain"; "IPR001579" "Glycosyl hydrolases family 18 (GH18) active site"; "IPR017853" "Glycoside hydrolase superfamily"	PF00704
TraesCS3A02G499600	188.683	11.0226	0.962534	11.4516	2.30756e-30	5.07284e-29	GroupI		"" ""	IPR021319 "Protein of unknown function DUF2921"	PF11145
TraesCS1D02G330300	217.599	11.0064	0.890844	12.355	4.57499e-35	1.44208e-33	GroupI	Serine/threonine-protein kinase [Source:UniProtKB/TrEMBL;Acc:A0A1D5SU92]	GO:0004672 "protein kinase activity" "molecular_function"; "GO:0004674" "protein serine/threonine kinase activity" "molecular_function"; "GO:0005524" "ATP binding" "molecular_function"; "GO:0006468" "protein phosphorylation" "biological_process"; "GO:0016021" "integral component of membrane" "cellular_component"; "GO:0048544" "recognition of pollen" "biological_process"	IPR000719 "Protein kinase domain"; "IPR000858" "S-locus glycoprotein domain"; "IPR001245" "Serine-threonine/tyrosine-protein kinase, catalytic domain"; "IPR001480" "Bulb-type lectin domain"; "IPR003609" "PAN/Apple domain"; "IPR008271" "Serine/threonine-protein kinase, active site"; "IPR011009" "Protein kinase-like domain superfamily"; "IPR017441" "Protein kinase, ATP binding site"; "IPR024171" "S…	PF00954 ; "PF01453" ; "PF07714" ; "PF08276"
TraesCS6A02G300100	110.887	11.0025	0.973165	11.3059	1.22684e-29	2.56878e-28	GroupI		"" ""	""
TraesCS5D02G012000	1617.53	10.999	0.759517	14.4816	1.58379e-47	1.27842e-45	GroupI		GO:0004497 "monooxygenase activity" "molecular_function"; "GO:0005506" "iron ion binding" "molecular_function"; "GO:0016705" "oxidoreductase activity, acting on paired donors, with incorporation or reduction of molecular oxygen" "molecular_function"; "GO:0020037" "heme binding" "molecular_function"	IPR001128 "Cytochrome P450"; "IPR002403" "Cytochrome P450, E-class, group IV"; "IPR036396" "Cytochrome P450 superfamily"	PF00067
TraesCS1A02G021400	87.1236	10.9956	0.984829	11.165	6.05018e-29	1.20385e-27	GroupI		GO:0004867 "serine-type endopeptidase inhibitor activity" "molecular_function"; "GO:0005576" "extracellular region" "cellular_component"	IPR000877 "Proteinase inhibitor I12, Bowman-Birk"; "IPR035995" "Bowman-Birk type proteinase inhibitor"	PF00228
TraesCS7D02G154900	56.0729	10.9308	1.00511	10.8753	1.51237e-27	2.69689e-26	GroupI		GO:0015276 "ligand-gated ion channel activity" "molecular_function"; "GO:0016020" "membrane" "cellular_component"	IPR001320 "Ionotropic glutamate receptor"; "IPR001638" "Solute-binding protein family 3/N-terminal domain of MltF"	PF00060 ; "PF00497"
TraesCS5A02G439700	239.307	10.92	0.767642	14.2254	6.37523e-46	4.57844e-44	GroupI	Pathogenesis-related protein 1-9 [Source:UniProtKB/TrEMBL;Acc:A0A0A7ACH5]	GO:0005576 "extracellular region" "cellular_component"; "GO:0005615" "extracellular space" "cellular_component"; "GO:0009607" "response to biotic stimulus" "biological_process"	IPR001283 "Cysteine-rich secretory protein-related"; "IPR002413" "Venom allergen 5-like"; "IPR014044" "CAP domain"; "IPR018244" "Allergen V5/Tpx-1-related, conserved site"; "IPR035940" "CAP superfamily"	PF00188
TraesCS6A02G067600	78.8174	10.905	1.27658	8.54238	1.31484e-17	1.05908e-16	GroupI		GO:0000287 "magnesium ion binding" "molecular_function"; "GO:0010333" "terpene synthase activity" "molecular_function"; "GO:0016829" "lyase activity" "molecular_function"	IPR001906 "Terpene synthase, N-terminal domain"; "IPR005630" "Terpene synthase, metal-binding domain"; "IPR008930" "Terpenoid cyclases/protein prenyltransferase alpha-alpha toroid"; "IPR008949" "Isoprenoid synthase domain superfamily"; "IPR034741" "Terpene cyclase-like 1, C-terminal domain"; "IPR036965" "Terpene synthase, N-terminal domain superfamily"	PF01397 ; "PF03936"
TraesCS2D02G021600	69.699	10.8803	1.07631	10.1089	5.04602e-24	6.76454e-23	GroupI		GO:0004497 "monooxygenase activity" "molecular_function"; "GO:0005506" "iron ion binding" "molecular_function"; "GO:0005783" "endoplasmic reticulum" "cellular_component"; "GO:0005886" "plasma membrane" "cellular_component"; "GO:0016125" "sterol metabolic process" "biological_process"; "GO:0016126" "sterol biosynthetic process" "biological_process"; "GO:0016491" "oxidoreductase activity" "molecula…	IPR001128 "Cytochrome P450"; "IPR002403" "Cytochrome P450, E-class, group IV"; "IPR036396" "Cytochrome P450 superfamily"	PF00067
TraesCS7B02G253600	4195	10.8564	0.96126	11.2939	1.40685e-29	2.92891e-28	GroupI		GO:0003824 "catalytic activity" "molecular_function"; "GO:0008483" "transaminase activity" "molecular_function"; "GO:0030170" "pyridoxal phosphate binding" "molecular_function"	IPR005814 "Aminotransferase class-III"; "IPR015421" "Pyridoxal phosphate-dependent transferase, major domain"; "IPR015422" "Pyridoxal phosphate-dependent transferase domain 1"; "IPR015424" "Pyridoxal phosphate-dependent transferase"	PF00202
TraesCS2D02G217600	95.8745	10.8421	0.933928	11.6092	3.70258e-31	8.59856e-30	GroupI	Serine/threonine-protein kinase [Source:UniProtKB/TrEMBL;Acc:A0A1D5UXF1]	GO:0000166 "nucleotide binding" "molecular_function"; "GO:0004672" "protein kinase activity" "molecular_function"; "GO:0004674" "protein serine/threonine kinase activity" "molecular_function"; "GO:0005524" "ATP binding" "molecular_function"; "GO:0005886" "plasma membrane" "cellular_component"; "GO:0006468" "protein phosphorylation" "biological_process"; "GO:0016020" "membrane" "cellular_component…	IPR000719 "Protein kinase domain"; "IPR000858" "S-locus glycoprotein domain"; "IPR001245" "Serine-threonine/tyrosine-protein kinase, catalytic domain"; "IPR001480" "Bulb-type lectin domain"; "IPR003609" "PAN/Apple domain"; "IPR008271" "Serine/threonine-protein kinase, active site"; "IPR011009" "Protein kinase-like domain superfamily"; "IPR017441" "Protein kinase, ATP binding site"; "IPR024171" "S…	PF00954 ; "PF01453" ; "PF07714" ; "PF08276"
TraesCS3A02G130800	125.531	10.8414	0.913497	11.8681	1.73439e-32	4.46118e-31	GroupI		"" ""	IPR007750 "Protein of unknown function DUF674"	PF05056
TraesCSU02G146600	968.823	10.8385	0.698795	15.5102	2.95954e-54	3.83658e-52	GroupI		"" ""	IPR001938 "Thaumatin family"; "IPR037176" "Osmotin/thaumatin-like superfamily"	PF00314
TraesCS1A02G422900	174.399	10.8277	1.01748	10.6417	1.90564e-26	3.1117e-25	GroupI		GO:0004553 "hydrolase activity, hydrolyzing O-glycosyl compounds" "molecular_function"; "GO:0005975" "carbohydrate metabolic process" "biological_process"	IPR000490 "Glycoside hydrolase family 17"; "IPR012946" "X8 domain"; "IPR017853" "Glycoside hydrolase superfamily"	PF00332 ; "PF07983"
TraesCS3D02G052400	77.6242	10.8131	0.988394	10.9401	7.41495e-28	1.35007e-26	GroupI		GO:0003677 "DNA binding" "molecular_function"; "GO:0003700" "DNA-binding transcription factor activity" "molecular_function"; "GO:0006355" "regulation of transcription, DNA-templated" "biological_process"	IPR001471 "AP2/ERF domain"; "IPR003340" "B3 DNA binding domain"; "IPR015300" "DNA-binding pseudobarrel domain superfamily"; "IPR016177" "DNA-binding domain superfamily"; "IPR036955" "AP2/ERF domain superfamily"	PF00847 ; "PF02362"
TraesCS7A02G373400	75.4484	10.7755	1.32763	8.1163	4.80613e-16	3.42068e-15	GroupI		GO:0003824 "catalytic activity" "molecular_function"; "GO:0008483" "transaminase activity" "molecular_function"; "GO:0030170" "pyridoxal phosphate binding" "molecular_function"	IPR005814 "Aminotransferase class-III"; "IPR015421" "Pyridoxal phosphate-dependent transferase, major domain"; "IPR015422" "Pyridoxal phosphate-dependent transferase domain 1"; "IPR015424" "Pyridoxal phosphate-dependent transferase"	PF00202
TraesCSU02G116600	946.692	10.721	1.12638	9.51814	1.76314e-21	1.94363e-20	GroupI		GO:0000287 "magnesium ion binding" "molecular_function"; "GO:0010333" "terpene synthase activity" "molecular_function"; "GO:0016829" "lyase activity" "molecular_function"	IPR001906 "Terpene synthase, N-terminal domain"; "IPR005630" "Terpene synthase, metal-binding domain"; "IPR008930" "Terpenoid cyclases/protein prenyltransferase alpha-alpha toroid"; "IPR008949" "Isoprenoid synthase domain superfamily"; "IPR036965" "Terpene synthase, N-terminal domain superfamily"	PF01397 ; "PF03936"
TraesCS5B02G336300	44.8323	10.712	1.129	9.48808	2.35336e-21	2.56819e-20	GroupI		GO:0016747 "acyltransferase activity, transferring groups other than amino-acyl groups" "molecular_function"	IPR003480 "Transferase"; "IPR023213" "Chloramphenicol acetyltransferase-like domain superfamily"	PF02458
TraesCS4A02G196400	69.376	10.7115	1.01859	10.516	7.28999e-26	1.13172e-24	GroupI	Peroxidase [Source:UniProtKB/TrEMBL;Acc:A0A1D5X7K4]	GO:0004601 "peroxidase activity" "molecular_function"; "GO:0005576" "extracellular region" "cellular_component"; "GO:0006979" "response to oxidative stress" "biological_process"; "GO:0020037" "heme binding" "molecular_function"; "GO:0042744" "hydrogen peroxide catabolic process" "biological_process"; "GO:0046872" "metal ion binding" "molecular_function"	IPR000823 "Plant peroxidase"; "IPR002016" "Haem peroxidase"; "IPR010255" "Haem peroxidase superfamily"; "IPR019793" "Peroxidases heam-ligand binding site"; "IPR019794" "Peroxidase, active site"; "IPR033905" "Secretory peroxidase"	PF00141
TraesCS6D02G386800	147.269	10.633	0.880483	12.0763	1.40931e-33	3.94889e-32	GroupI		GO:0004540 "ribonuclease activity" "molecular_function"; "GO:0006952" "defense response" "biological_process"; "GO:0042742" "defense response to bacterium" "biological_process"; "GO:0050832" "defense response to fungus" "biological_process"	IPR001153 "Barwin domain"; "IPR018226" "Barwin, conserved site"; "IPR036908" "RlpA-like domain superfamily"; "IPR044301" "Pathogenesis-related protein-4"	PF00967
TraesCS2D02G582000	54.4297	10.614	1.03867	10.2188	1.63395e-24	2.28776e-23	GroupI		GO:0016747 "acyltransferase activity, transferring groups other than amino-acyl groups" "molecular_function"	IPR003480 "Transferase"; "IPR023213" "Chloramphenicol acetyltransferase-like domain superfamily"	PF02458
TraesCS7B02G103900	87.6061	10.597	0.981515	10.7966	3.57093e-27	6.17453e-26	GroupI		GO:0005515 "protein binding" "molecular_function"	IPR001611 "Leucine-rich repeat"; "IPR013210" "Leucine-rich repeat-containing N-terminal, plant-type"; "IPR032675" "Leucine-rich repeat domain superfamily"	PF08263 ; "PF13855"
TraesCS4B02G271900	398.894	10.592	0.764158	13.861	1.09198e-43	6.57199e-42	GroupI		GO:0009055 "electron transfer activity" "molecular_function"; "GO:0016021" "integral component of membrane" "cellular_component"	IPR003245 "Phytocyanin domain"; "IPR008972" "Cupredoxin"; "IPR039391" "Phytocyanin"	PF02298
TraesCS2B02G097800	553.486	10.5707	0.808988	13.0666	5.11205e-39	2.16546e-37	GroupI	MLO-like protein [Source:UniProtKB/TrEMBL;Acc:W5BP96]	GO:0005516 "calmodulin binding" "molecular_function"; "GO:0006952" "defense response" "biological_process"; "GO:0009607" "response to biotic stimulus" "biological_process"; "GO:0016020" "membrane" "cellular_component"; "GO:0016021" "integral component of membrane" "cellular_component"; "GO:0110165" "cellular anatomical entity" "cellular_component"	IPR004326 "Mlo-related protein"	PF03094
TraesCS1D02G207100	2053.1	10.5494	0.623243	16.9267	2.85989e-64	7.26869e-62	GroupI		GO:0000272 "polysaccharide catabolic process" "biological_process"; "GO:0004568" "chitinase activity" "molecular_function"; "GO:0005975" "carbohydrate metabolic process" "biological_process"; "GO:0006032" "chitin catabolic process" "biological_process"; "GO:0008152" "metabolic process" "biological_process"; "GO:0016787" "hydrolase activity" "molecular_function"; "GO:0016798" "hydrolase activity, …	IPR000726 "Glycoside hydrolase, family 19, catalytic"; "IPR016283" "Glycoside hydrolase, family 19"; "IPR023346" "Lysozyme-like domain superfamily"	PF00182
TraesCS7B02G417700	259.007	10.5477	0.958952	10.9992	3.85467e-28	7.16726e-27	GroupI		"" ""	IPR001938 "Thaumatin family"; "IPR017949" "Thaumatin, conserved site"; "IPR037176" "Osmotin/thaumatin-like superfamily"	PF00314
TraesCS7B02G474000	175.986	10.4686	0.912884	11.4676	1.91866e-30	4.24109e-29	GroupI		GO:0016491 "oxidoreductase activity" "molecular_function"; "GO:0046872" "metal ion binding" "molecular_function"	IPR005123 "Oxoglutarate/iron-dependent dioxygenase"; "IPR026992" "Non-haem dioxygenase N-terminal domain"; "IPR027443" "Isopenicillin N synthase-like"	PF03171 ; "PF14226"
TraesCS3D02G025200	388.876	10.4417	0.875641	11.9246	8.80945e-33	2.32008e-31	GroupI		GO:0004672 "protein kinase activity" "molecular_function"; "GO:0005524" "ATP binding" "molecular_function"; "GO:0006468" "protein phosphorylation" "biological_process"	IPR000719 "Protein kinase domain"; "IPR002902" "Gnk2-homologous domain"; "IPR008271" "Serine/threonine-protein kinase, active site"; "IPR011009" "Protein kinase-like domain superfamily"; "IPR017441" "Protein kinase, ATP binding site"; "IPR038408" "Gnk2-homologous domain superfamily"	PF00069 ; "PF01657"
TraesCS7A02G537500	36.8792	10.4098	0.952842	10.925	8.7582e-28	1.58452e-26	GroupI		GO:0004089 "carbonate dehydratase activity" "molecular_function"; "GO:0008270" "zinc ion binding" "molecular_function"	IPR001148 "Alpha carbonic anhydrase domain"; "IPR018338" "Carbonic anhydrase, alpha-class, conserved site"; "IPR023561" "Carbonic anhydrase, alpha-class"; "IPR036398" "Alpha carbonic anhydrase domain superfamily"; "IPR041891" "Carbonic anhydrase, prokaryotic-like"	PF00194
TraesCS1B02G456900	37.3719	10.3977	1.18083	8.80545	1.30334e-18	1.13542e-17	GroupI		GO:0016491 "oxidoreductase activity" "molecular_function"; "GO:0050660" "flavin adenine dinucleotide binding" "molecular_function"; "GO:0071949" "FAD binding" "molecular_function"	IPR006094 "FAD linked oxidase, N-terminal"; "IPR012951" "Berberine/berberine-like"; "IPR016166" "FAD-binding domain, PCMH-type"; "IPR016167" "FAD-binding, type PCMH, subdomain 1"; "IPR016169" "FAD-binding, type PCMH, subdomain 2"; "IPR036318" "FAD-binding, type PCMH-like superfamily"	PF01565 ; "PF08031"
TraesCS5B02G442700	891.968	10.3621	0.743135	13.9438	3.43111e-44	2.13839e-42	GroupI		GO:0005576 "extracellular region" "cellular_component"	IPR001283 "Cysteine-rich secretory protein-related"; "IPR002413" "Venom allergen 5-like"; "IPR014044" "CAP domain"; "IPR018244" "Allergen V5/Tpx-1-related, conserved site"; "IPR035940" "CAP superfamily"	PF00188
TraesCS2D02G029300	32.2049	10.3572	1.06754	9.70197	2.95719e-22	3.4543e-21	GroupI		GO:0004497 "monooxygenase activity" "molecular_function"; "GO:0005506" "iron ion binding" "molecular_function"; "GO:0016021" "integral component of membrane" "cellular_component"; "GO:0016491" "oxidoreductase activity" "molecular_function"; "GO:0016705" "oxidoreductase activity, acting on paired donors, with incorporation or reduction of molecular oxygen" "molecular_function"; "GO:0020037" "heme …	IPR001128 "Cytochrome P450"; "IPR002401" "Cytochrome P450, E-class, group I"; "IPR017972" "Cytochrome P450, conserved site"; "IPR036396" "Cytochrome P450 superfamily"	PF00067
TraesCS5A02G183300	15102.9	10.341	0.59207	17.4659	2.60588e-68	8.6486e-66	GroupI		GO:0005576 "extracellular region" "cellular_component"; "GO:0009607" "response to biotic stimulus" "biological_process"	IPR001283 "Cysteine-rich secretory protein-related"; "IPR002413" "Venom allergen 5-like"; "IPR014044" "CAP domain"; "IPR018244" "Allergen V5/Tpx-1-related, conserved site"; "IPR035940" "CAP superfamily"	PF00188
TraesCS2B02G533500	35.3439	10.3032	1.03984	9.90843	3.82611e-23	4.76393e-22	GroupI		"" ""	""
TraesCS5B02G015500	658.47	10.3025	0.757874	13.5939	4.35016e-42	2.3272e-40	GroupI		"" ""	IPR001938 "Thaumatin family"; "IPR017949" "Thaumatin, conserved site"; "IPR037176" "Osmotin/thaumatin-like superfamily"	PF00314
TraesCS2D02G583200	116.46	10.2956	0.941381	10.9368	7.69072e-28	1.39805e-26	GroupI	Peroxidase [Source:UniProtKB/TrEMBL;Acc:A0A1D5UIS7]	GO:0004601 "peroxidase activity" "molecular_function"; "GO:0005576" "extracellular region" "cellular_component"; "GO:0006979" "response to oxidative stress" "biological_process"; "GO:0020037" "heme binding" "molecular_function"; "GO:0042744" "hydrogen peroxide catabolic process" "biological_process"; "GO:0046872" "metal ion binding" "molecular_function"	IPR000823 "Plant peroxidase"; "IPR002016" "Haem peroxidase"; "IPR010255" "Haem peroxidase superfamily"; "IPR019793" "Peroxidases heam-ligand binding site"; "IPR019794" "Peroxidase, active site"; "IPR033905" "Secretory peroxidase"	PF00141
TraesCS7D02G161100	274.748	10.2846	0.832341	12.3563	4.50694e-35	1.42194e-33	GroupI		GO:0004672 "protein kinase activity" "molecular_function"; "GO:0005524" "ATP binding" "molecular_function"; "GO:0006468" "protein phosphorylation" "biological_process"; "GO:0030246" "carbohydrate binding" "molecular_function"	IPR000719 "Protein kinase domain"; "IPR000985" "Legume lectin, alpha chain, conserved site"; "IPR001220" "Legume lectin domain"; "IPR008271" "Serine/threonine-protein kinase, active site"; "IPR011009" "Protein kinase-like domain superfamily"; "IPR013320" "Concanavalin A-like lectin/glucanase domain superfamily"; "IPR017441" "Protein kinase, ATP binding site"; "IPR019825" "Legume lectin, beta chai…	PF00069 ; "PF00139"
TraesCS5A02G281700	45.3513	10.2814	1.06698	9.63594	5.63747e-22	6.45716e-21	GroupI		GO:0004867 "serine-type endopeptidase inhibitor activity" "molecular_function"; "GO:0009611" "response to wounding" "biological_process"; "GO:0010466" "negative regulation of peptidase activity" "biological_process"; "GO:0010951" "negative regulation of endopeptidase activity" "biological_process"; "GO:0030414" "peptidase inhibitor activity" "molecular_function"	IPR000864 "Proteinase inhibitor I13, potato inhibitor I"; "IPR036354" "Proteinase inhibitor I13, potato inhibitor I superfamily"	PF00280
TraesCS6A02G281900	48.8326	10.2746	0.95137	10.7998	3.44799e-27	5.97253e-26	GroupI		GO:0016021 "integral component of membrane" "cellular_component"	""
TraesCS5A02G004700	1869.13	10.244	0.701105	14.6112	2.38384e-48	2.03726e-46	GroupI		GO:0004497 "monooxygenase activity" "molecular_function"; "GO:0005506" "iron ion binding" "molecular_function"; "GO:0016705" "oxidoreductase activity, acting on paired donors, with incorporation or reduction of molecular oxygen" "molecular_function"; "GO:0020037" "heme binding" "molecular_function"	IPR001128 "Cytochrome P450"; "IPR002403" "Cytochrome P450, E-class, group IV"; "IPR036396" "Cytochrome P450 superfamily"	PF00067
TraesCS2A02G485600	217.372	10.239	0.854102	11.9881	4.10238e-33	1.11168e-31	GroupI		GO:0004672 "protein kinase activity" "molecular_function"; "GO:0004674" "protein serine/threonine kinase activity" "molecular_function"; "GO:0005524" "ATP binding" "molecular_function"; "GO:0006468" "protein phosphorylation" "biological_process"; "GO:0048544" "recognition of pollen" "biological_process"	IPR000719 "Protein kinase domain"; "IPR000858" "S-locus glycoprotein domain"; "IPR001245" "Serine-threonine/tyrosine-protein kinase, catalytic domain"; "IPR001480" "Bulb-type lectin domain"; "IPR003609" "PAN/Apple domain"; "IPR008271" "Serine/threonine-protein kinase, active site"; "IPR011009" "Protein kinase-like domain superfamily"; "IPR017441" "Protein kinase, ATP binding site"; "IPR024171" "S…	PF00954 ; "PF01453" ; "PF07714" ; "PF08276"
TraesCS4D02G004400	63.5594	10.2386	0.923849	11.0825	1.52531e-28	2.93676e-27	GroupI		GO:0006508 "proteolysis" "biological_process"; "GO:0008234" "cysteine-type peptidase activity" "molecular_function"	IPR000668 "Peptidase C1A, papain C-terminal"; "IPR013201" "Cathepsin propeptide inhibitor domain (I29)"; "IPR025660" "Cysteine peptidase, histidine active site"; "IPR025661" "Cysteine peptidase, asparagine active site"; "IPR038765" "Papain-like cysteine peptidase superfamily"; "IPR039417" "Papain-like cysteine endopeptidase"	PF00112 ; "PF08246"
TraesCS5A02G292000	111.977	10.2309	1.24769	8.19989	2.40601e-16	1.75164e-15	GroupI		GO:0016747 "acyltransferase activity, transferring groups other than amino-acyl groups" "molecular_function"	IPR007130 "Diacylglycerol acyltransferase"; "IPR022742" "Serine aminopeptidase, S33"; "IPR029058" "Alpha/Beta hydrolase fold"	PF03982 ; "PF12146"
TraesCS5B02G442600	573.126	10.2274	0.575349	17.776	1.08434e-70	4.21223e-68	GroupI		GO:0005576 "extracellular region" "cellular_component"	IPR001283 "Cysteine-rich secretory protein-related"; "IPR002413" "Venom allergen 5-like"; "IPR014044" "CAP domain"; "IPR018244" "Allergen V5/Tpx-1-related, conserved site"; "IPR035940" "CAP superfamily"	PF00188
TraesCS2D02G021500	1173.04	10.1867	0.633563	16.0784	3.61782e-58	6.21474e-56	GroupI		GO:0004497 "monooxygenase activity" "molecular_function"; "GO:0005506" "iron ion binding" "molecular_function"; "GO:0016020" "membrane" "cellular_component"; "GO:0016021" "integral component of membrane" "cellular_component"; "GO:0016491" "oxidoreductase activity" "molecular_function"; "GO:0016705" "oxidoreductase activity, acting on paired donors, with incorporation or reduction of molecular oxy…	IPR001128 "Cytochrome P450"; "IPR002401" "Cytochrome P450, E-class, group I"; "IPR017972" "Cytochrome P450, conserved site"; "IPR036396" "Cytochrome P450 superfamily"	PF00067
TraesCS6D02G359100	345.652	10.166	0.73995	13.7387	5.95175e-43	3.41945e-41	GroupI		GO:0004672 "protein kinase activity" "molecular_function"; "GO:0004674" "protein serine/threonine kinase activity" "molecular_function"; "GO:0005515" "protein binding" "molecular_function"; "GO:0005524" "ATP binding" "molecular_function"; "GO:0006468" "protein phosphorylation" "biological_process"; "GO:0016021" "integral component of membrane" "cellular_component"	IPR000719 "Protein kinase domain"; "IPR001611" "Leucine-rich repeat"; "IPR003591" "Leucine-rich repeat, typical subtype"; "IPR008271" "Serine/threonine-protein kinase, active site"; "IPR011009" "Protein kinase-like domain superfamily"; "IPR013210" "Leucine-rich repeat-containing N-terminal, plant-type"; "IPR017441" "Protein kinase, ATP binding site"; "IPR032675" "Leucine-rich repeat domain superf…	PF00069 ; "PF00560" ; "PF08263" ; "PF13516" ; "PF13855"
TraesCS4A02G327000	3541.97	10.1447	0.541158	18.7463	2.07408e-78	1.31299e-75	GroupI		"" ""	IPR004314 "Neprosin"; "IPR025521" "Neprosin activation peptide"	PF03080 ; "PF14365"
TraesCS4A02G436400	26.7019	10.1301	1.17089	8.65167	5.07511e-18	4.22015e-17	GroupI		GO:0009058 "biosynthetic process" "biological_process"; "GO:0016746" "acyltransferase activity" "molecular_function"; "GO:0016747" "acyltransferase activity, transferring groups other than amino-acyl groups" "molecular_function"	IPR001099 "Chalcone/stilbene synthase, N-terminal"; "IPR011141" "Polyketide synthase, type III"; "IPR012328" "Chalcone/stilbene synthase, C-terminal"; "IPR016039" "Thiolase-like"	PF00195 ; "PF02797"
TraesCS1D02G355100	1628.84	10.0843	0.77266	13.0514	6.24216e-39	2.62789e-37	GroupI	Wheatwin-1-like protein [Source:UniProtKB/TrEMBL;Acc:A0A0A7ABX0]	GO:0004540 "ribonuclease activity" "molecular_function"; "GO:0006952" "defense response" "biological_process"; "GO:0042742" "defense response to bacterium" "biological_process"; "GO:0050832" "defense response to fungus" "biological_process"; "GO:0090501" "RNA phosphodiester bond hydrolysis" "biological_process"	IPR001153 "Barwin domain"; "IPR018226" "Barwin, conserved site"; "IPR036908" "RlpA-like domain superfamily"; "IPR044301" "Pathogenesis-related protein-4"	PF00967
TraesCS4A02G498000	83.6202	10.0725	1.26237	7.97908	1.47424e-15	1.00762e-14	GroupI	Thaumatin-like protein [Source:UniProtKB/TrEMBL;Acc:Q41584]	GO:0005576 "extracellular region" "cellular_component"; "GO:0006952" "defense response" "biological_process"	IPR001938 "Thaumatin family"; "IPR037176" "Osmotin/thaumatin-like superfamily"	PF00314
TraesCS2D02G029600	265.8	10.0646	0.96959	10.3803	3.04871e-25	4.5342e-24	GroupI		GO:0000287 "magnesium ion binding" "molecular_function"; "GO:0009507" "chloroplast" "cellular_component"; "GO:0009686" "gibberellin biosynthetic process" "biological_process"; "GO:0010333" "terpene synthase activity" "molecular_function"; "GO:0016102" "diterpenoid biosynthetic process" "biological_process"; "GO:0016829" "lyase activity" "molecular_function"	IPR001906 "Terpene synthase, N-terminal domain"; "IPR005630" "Terpene synthase, metal-binding domain"; "IPR008930" "Terpenoid cyclases/protein prenyltransferase alpha-alpha toroid"; "IPR008949" "Isoprenoid synthase domain superfamily"; "IPR036965" "Terpene synthase, N-terminal domain superfamily"	PF01397 ; "PF03936"
TraesCS6A02G067500	42.945	10.0638	1.32428	7.59945	2.97382e-14	1.81485e-13	GroupI		GO:0000287 "magnesium ion binding" "molecular_function"; "GO:0010333" "terpene synthase activity" "molecular_function"; "GO:0016829" "lyase activity" "molecular_function"	IPR001906 "Terpene synthase, N-terminal domain"; "IPR005630" "Terpene synthase, metal-binding domain"; "IPR008930" "Terpenoid cyclases/protein prenyltransferase alpha-alpha toroid"; "IPR008949" "Isoprenoid synthase domain superfamily"; "IPR034741" "Terpene cyclase-like 1, C-terminal domain"; "IPR036965" "Terpene synthase, N-terminal domain superfamily"	PF01397 ; "PF03936"
TraesCS4A02G107300	36.308	10.0423	0.943916	10.6389	1.96341e-26	3.20297e-25	GroupI		"" ""	IPR004883 "Lateral organ boundaries, LOB"	PF03195
TraesCS5B02G527600	141.878	10.0352	0.889327	11.284	1.57392e-29	3.26534e-28	GroupI		"" ""	IPR011049 "Serralysin-like metalloprotease, C-terminal"
TraesCS5D02G395900	36.467	9.99941	0.957237	10.4461	1.52639e-25	2.31651e-24	GroupI	Dirigent protein [Source:UniProtKB/TrEMBL;Acc:W5FVC0]	GO:0048046 "apoplast" "cellular_component"	IPR004265 "Dirigent protein"	PF03018
TraesCS2A02G053300	216.481	9.97899	0.923996	10.7998	3.44886e-27	5.97253e-26	GroupI		GO:0004497 "monooxygenase activity" "molecular_function"; "GO:0005506" "iron ion binding" "molecular_function"; "GO:0016021" "integral component of membrane" "cellular_component"; "GO:0016705" "oxidoreductase activity, acting on paired donors, with incorporation or reduction of molecular oxygen" "molecular_function"; "GO:0020037" "heme binding" "molecular_function"	IPR001128 "Cytochrome P450"; "IPR002401" "Cytochrome P450, E-class, group I"; "IPR017972" "Cytochrome P450, conserved site"; "IPR036396" "Cytochrome P450 superfamily"	PF00067
TraesCS5B02G181500	13916.2	9.95629	0.632172	15.7493	6.93981e-56	1.00736e-53	GroupI	Pathogenesis-related protein 1-1 [Source:UniProtKB/TrEMBL;Acc:C3UZE5]	GO:0005576 "extracellular region" "cellular_component"; "GO:0005615" "extracellular space" "cellular_component"; "GO:0009607" "response to biotic stimulus" "biological_process"	IPR001283 "Cysteine-rich secretory protein-related"; "IPR002413" "Venom allergen 5-like"; "IPR014044" "CAP domain"; "IPR018244" "Allergen V5/Tpx-1-related, conserved site"; "IPR035940" "CAP superfamily"	PF00188
TraesCS2A02G110300	541.975	9.95565	1.09445	9.09651	9.32797e-20	8.94954e-19	GroupI		"" ""	IPR001938 "Thaumatin family"; "IPR037176" "Osmotin/thaumatin-like superfamily"	PF00314
TraesCS1B02G455100	1482.45	9.95116	0.628495	15.8333	1.83304e-56	2.80365e-54	GroupI		GO:0016021 "integral component of membrane" "cellular_component"; "GO:0055085" "transmembrane transport" "biological_process"	IPR004695 "Transporter protein SLAC1/Mae1/ Ssu1/TehA"; "IPR038665" "Voltage-dependent anion channel superfamily"	PF03595
TraesCS7B02G455700	98.961	9.94513	0.883405	11.2577	2.12151e-29	4.3662e-28	GroupI		GO:0004089 "carbonate dehydratase activity" "molecular_function"; "GO:0008270" "zinc ion binding" "molecular_function"	IPR001148 "Alpha carbonic anhydrase domain"; "IPR018338" "Carbonic anhydrase, alpha-class, conserved site"; "IPR023561" "Carbonic anhydrase, alpha-class"; "IPR036398" "Alpha carbonic anhydrase domain superfamily"; "IPR041891" "Carbonic anhydrase, prokaryotic-like"	PF00194
TraesCS3A02G057100	27.3431	9.94167	0.966358	10.2878	8.00003e-25	1.14714e-23	GroupI		GO:0016788 "hydrolase activity, acting on ester bonds" "molecular_function"	IPR001087 "GDSL lipase/esterase"; "IPR035669" "GDSL lipase/esterase-like, plant"; "IPR036514" "SGNH hydrolase superfamily"	PF00657
TraesCS7A02G537600	45.6905	9.93591	0.928118	10.7054	9.59768e-27	1.60401e-25	GroupI		GO:0004089 "carbonate dehydratase activity" "molecular_function"; "GO:0008270" "zinc ion binding" "molecular_function"	IPR001148 "Alpha carbonic anhydrase domain"; "IPR018338" "Carbonic anhydrase, alpha-class, conserved site"; "IPR023561" "Carbonic anhydrase, alpha-class"; "IPR036398" "Alpha carbonic anhydrase domain superfamily"; "IPR041891" "Carbonic anhydrase, prokaryotic-like"	PF00194
TraesCS6B02G091100	269.891	9.93113	1.35101	7.35091	1.96861e-13	1.11797e-12	GroupI		GO:0000287 "magnesium ion binding" "molecular_function"; "GO:0010333" "terpene synthase activity" "molecular_function"; "GO:0016829" "lyase activity" "molecular_function"	IPR001906 "Terpene synthase, N-terminal domain"; "IPR005630" "Terpene synthase, metal-binding domain"; "IPR008930" "Terpenoid cyclases/protein prenyltransferase alpha-alpha toroid"; "IPR008949" "Isoprenoid synthase domain superfamily"; "IPR034741" "Terpene cyclase-like 1, C-terminal domain"; "IPR036965" "Terpene synthase, N-terminal domain superfamily"	PF01397 ; "PF03936"
TraesCS5D02G446800	1277.1	9.91749	0.524638	18.9035	1.06728e-79	7.60092e-77	GroupI		GO:0005576 "extracellular region" "cellular_component"	IPR001283 "Cysteine-rich secretory protein-related"; "IPR002413" "Venom allergen 5-like"; "IPR014044" "CAP domain"; "IPR018244" "Allergen V5/Tpx-1-related, conserved site"; "IPR035940" "CAP superfamily"	PF00188
TraesCS2B02G481600	26.7483	9.90729	1.16385	8.5125	1.70218e-17	1.3589e-16	GroupI		GO:0005576 "extracellular region" "cellular_component"; "GO:0030145" "manganese ion binding" "molecular_function"; "GO:0045735" "nutrient reservoir activity" "molecular_function"	IPR001929 "Germin"; "IPR006045" "Cupin 1"; "IPR011051" "RmlC-like cupin domain superfamily"; "IPR014710" "RmlC-like jelly roll fold"; "IPR019780" "Germin, manganese binding site"	PF00190
TraesCS5D02G547500	68.3786	9.90097	1.02021	9.70482	2.87571e-22	3.36142e-21	GroupI		GO:0004672 "protein kinase activity" "molecular_function"; "GO:0005515" "protein binding" "molecular_function"; "GO:0005524" "ATP binding" "molecular_function"; "GO:0006468" "protein phosphorylation" "biological_process"	IPR000719 "Protein kinase domain"; "IPR001611" "Leucine-rich repeat"; "IPR008271" "Serine/threonine-protein kinase, active site"; "IPR011009" "Protein kinase-like domain superfamily"; "IPR017441" "Protein kinase, ATP binding site"; "IPR032675" "Leucine-rich repeat domain superfamily"	PF00069 ; "PF13855"
TraesCSU02G008700	377.849	9.86951	1.02341	9.64377	5.2232e-22	6.00479e-21	GroupI	Ent-kaurene synthase like 1 [Source:UniProtKB/TrEMBL;Acc:G9M5S4]	GO:0000287 "magnesium ion binding" "molecular_function"; "GO:0009570" "chloroplast stroma" "cellular_component"; "GO:0009686" "gibberellin biosynthetic process" "biological_process"; "GO:0009899" "ent-kaurene synthase activity" "molecular_function"; "GO:0010333" "terpene synthase activity" "molecular_function"; "GO:0016102" "diterpenoid biosynthetic process" "biological_process"; "GO:0016829" "ly…	IPR001906 "Terpene synthase, N-terminal domain"; "IPR005630" "Terpene synthase, metal-binding domain"; "IPR008930" "Terpenoid cyclases/protein prenyltransferase alpha-alpha toroid"; "IPR008949" "Isoprenoid synthase domain superfamily"; "IPR036965" "Terpene synthase, N-terminal domain superfamily"	PF01397 ; "PF03936"
TraesCS6B02G145700	175.361	9.86083	0.876655	11.2482	2.3624e-29	4.84448e-28	GroupI		GO:0005524 "ATP binding" "molecular_function"; "GO:0016021" "integral component of membrane" "cellular_component"; "GO:0055085" "transmembrane transport" "biological_process"; "GO:0140359" "ABC-type transporter activity" "molecular_function"	IPR003439 "ABC transporter-like"; "IPR003593" "AAA+ ATPase domain"; "IPR011527" "ABC transporter type 1, transmembrane domain"; "IPR017871" "ABC transporter, conserved site"; "IPR027417" "P-loop containing nucleoside triphosphate hydrolase"; "IPR036640" "ABC transporter type 1, transmembrane domain superfamily"; "IPR039421" "Type I protein exporter"	PF00005 ; "PF00664"
TraesCS6B02G446400	30.1431	9.85396	0.905525	10.882	1.40388e-27	2.50736e-26	GroupI		GO:0004540 "ribonuclease activity" "molecular_function"; "GO:0006952" "defense response" "biological_process"; "GO:0042742" "defense response to bacterium" "biological_process"; "GO:0050832" "defense response to fungus" "biological_process"	IPR001153 "Barwin domain"; "IPR018226" "Barwin, conserved site"; "IPR036908" "RlpA-like domain superfamily"; "IPR044301" "Pathogenesis-related protein-4"	PF00967
TraesCS1D02G302500	55.1052	9.84544	0.980246	10.0438	9.77818e-24	1.27874e-22	GroupI		GO:0004497 "monooxygenase activity" "molecular_function"; "GO:0005506" "iron ion binding" "molecular_function"; "GO:0016021" "integral component of membrane" "cellular_component"; "GO:0016705" "oxidoreductase activity, acting on paired donors, with incorporation or reduction of molecular oxygen" "molecular_function"; "GO:0020037" "heme binding" "molecular_function"	IPR001128 "Cytochrome P450"; "IPR002401" "Cytochrome P450, E-class, group I"; "IPR017972" "Cytochrome P450, conserved site"; "IPR036396" "Cytochrome P450 superfamily"	PF00067
TraesCS1B02G454500	53.8786	9.84352	1.07862	9.12602	7.10637e-20	6.88864e-19	GroupI		GO:0004553 "hydrolase activity, hydrolyzing O-glycosyl compounds" "molecular_function"; "GO:0005975" "carbohydrate metabolic process" "biological_process"	IPR000490 "Glycoside hydrolase family 17"; "IPR012946" "X8 domain"; "IPR017853" "Glycoside hydrolase superfamily"	PF00332 ; "PF07983"
TraesCS5B02G555000	102.809	9.83657	0.940735	10.4563	1.37172e-25	2.08964e-24	GroupI		GO:0004672 "protein kinase activity" "molecular_function"; "GO:0005524" "ATP binding" "molecular_function"; "GO:0006468" "protein phosphorylation" "biological_process"; "GO:0016021" "integral component of membrane" "cellular_component"	IPR000719 "Protein kinase domain"; "IPR001245" "Serine-threonine/tyrosine-protein kinase, catalytic domain"; "IPR002902" "Gnk2-homologous domain"; "IPR008271" "Serine/threonine-protein kinase, active site"; "IPR011009" "Protein kinase-like domain superfamily"; "IPR038408" "Gnk2-homologous domain superfamily"	PF01657 ; "PF07714"
TraesCS7A02G558500	17318.5	9.83477	0.577543	17.0286	5.03611e-65	1.36632e-62	GroupI		"" ""	IPR001938 "Thaumatin family"; "IPR017949" "Thaumatin, conserved site"; "IPR037176" "Osmotin/thaumatin-like superfamily"	PF00314
TraesCS3D02G518200	79.5393	9.82033	1.09431	8.97403	2.85857e-19	2.62897e-18	GroupI	Peroxidase [Source:UniProtKB/TrEMBL;Acc:A0A341TCL8]	GO:0004601 "peroxidase activity" "molecular_function"; "GO:0006979" "response to oxidative stress" "biological_process"; "GO:0020037" "heme binding" "molecular_function"; "GO:0042744" "hydrogen peroxide catabolic process" "biological_process"	IPR000823 "Plant peroxidase"; "IPR002016" "Haem peroxidase"; "IPR010255" "Haem peroxidase superfamily"; "IPR019793" "Peroxidases heam-ligand binding site"; "IPR019794" "Peroxidase, active site"; "IPR033905" "Secretory peroxidase"	PF00141
TraesCS2B02G445200	344.502	9.79703	0.956519	10.2424	1.28039e-24	1.80679e-23	GroupI		GO:0000287 "magnesium ion binding" "molecular_function"; "GO:0010333" "terpene synthase activity" "molecular_function"; "GO:0016102" "diterpenoid biosynthetic process" "biological_process"; "GO:0016829" "lyase activity" "molecular_function"; "GO:0046872" "metal ion binding" "molecular_function"	IPR001906 "Terpene synthase, N-terminal domain"; "IPR005630" "Terpene synthase, metal-binding domain"; "IPR008930" "Terpenoid cyclases/protein prenyltransferase alpha-alpha toroid"; "IPR008949" "Isoprenoid synthase domain superfamily"; "IPR036965" "Terpene synthase, N-terminal domain superfamily"	PF01397 ; "PF03936"
TraesCS5D02G288900	34.2749	9.77721	1.0941	8.93629	4.02448e-19	3.65696e-18	GroupI		GO:0004867 "serine-type endopeptidase inhibitor activity" "molecular_function"; "GO:0009611" "response to wounding" "biological_process"; "GO:0010466" "negative regulation of peptidase activity" "biological_process"; "GO:0010951" "negative regulation of endopeptidase activity" "biological_process"; "GO:0030414" "peptidase inhibitor activity" "molecular_function"	IPR000864 "Proteinase inhibitor I13, potato inhibitor I"; "IPR036354" "Proteinase inhibitor I13, potato inhibitor I superfamily"	PF00280
TraesCS3A02G111200	91.8878	9.73701	0.909004	10.7117	8.96603e-27	1.50355e-25	GroupI	WRKY transcription factor [Source:UniProtKB/TrEMBL;Acc:A3FBG1]	GO:0003677 "DNA binding" "molecular_function"; "GO:0003700" "DNA-binding transcription factor activity" "molecular_function"; "GO:0005634" "nucleus" "cellular_component"; "GO:0006355" "regulation of transcription, DNA-templated" "biological_process"; "GO:0043565" "sequence-specific DNA binding" "molecular_function"; "GO:0050896" "response to stimulus" "biological_process"	IPR003657 "WRKY domain"; "IPR036576" "WRKY domain superfamily"	PF03106
TraesCS2D02G107900	788.26	9.72829	0.786982	12.3615	4.22176e-35	1.33382e-33	GroupI	Peroxidase [Source:UniProtKB/TrEMBL;Acc:C6ETA5]	GO:0004601 "peroxidase activity" "molecular_function"; "GO:0005576" "extracellular region" "cellular_component"; "GO:0006979" "response to oxidative stress" "biological_process"; "GO:0016491" "oxidoreductase activity" "molecular_function"; "GO:0020037" "heme binding" "molecular_function"; "GO:0042744" "hydrogen peroxide catabolic process" "biological_process"; "GO:0046872" "metal ion binding" "mo…	IPR000823 "Plant peroxidase"; "IPR002016" "Haem peroxidase"; "IPR010255" "Haem peroxidase superfamily"; "IPR019793" "Peroxidases heam-ligand binding site"; "IPR019794" "Peroxidase, active site"; "IPR033905" "Secretory peroxidase"	PF00141
TraesCS1A02G355300	1503.22	9.72439	0.610956	15.9167	4.85579e-57	7.77484e-55	GroupI		GO:0004540 "ribonuclease activity" "molecular_function"; "GO:0006952" "defense response" "biological_process"; "GO:0042742" "defense response to bacterium" "biological_process"; "GO:0050832" "defense response to fungus" "biological_process"	IPR001153 "Barwin domain"; "IPR018226" "Barwin, conserved site"; "IPR036908" "RlpA-like domain superfamily"; "IPR044301" "Pathogenesis-related protein-4"	PF00967
TraesCS2A02G315600	129.28	9.71785	0.746668	13.015	1.0059e-38	4.15796e-37	GroupI		GO:0016491 "oxidoreductase activity" "molecular_function"; "GO:0016616" "oxidoreductase activity, acting on the CH-OH group of donors, NAD or NADP as acceptor" "molecular_function"; "GO:0047834" "D-threo-aldose 1-dehydrogenase activity" "molecular_function"	IPR018170 "Aldo/keto reductase, conserved site"; "IPR020471" "Aldo-keto reductase"; "IPR023210" "NADP-dependent oxidoreductase domain"; "IPR036812" "NADP-dependent oxidoreductase domain superfamily"; "IPR044497" "Aldo-keto reductase family 4A/B"	PF00248
TraesCS3B02G528500	4092.64	9.71543	0.591235	16.4324	1.12051e-60	2.27713e-58	GroupI	Endo-beta-1,3-glucanase [Source:UniProtKB/TrEMBL;Acc:Q1ERG2]	GO:0004553 "hydrolase activity, hydrolyzing O-glycosyl compounds" "molecular_function"; "GO:0005975" "carbohydrate metabolic process" "biological_process"; "GO:0008152" "metabolic process" "biological_process"; "GO:0016787" "hydrolase activity" "molecular_function"; "GO:0016798" "hydrolase activity, acting on glycosyl bonds" "molecular_function"; "GO:0042973" "glucan endo-1,3-beta-D-glucosidase a…	IPR000490 "Glycoside hydrolase family 17"; "IPR017853" "Glycoside hydrolase superfamily"	PF00332
TraesCS4A02G349700	31.6711	9.71425	1.01297	9.58987	8.81923e-22	9.94166e-21	GroupI		GO:0005515 "protein binding" "molecular_function"; "GO:0006749" "glutathione metabolic process" "biological_process"	IPR004045 "Glutathione S-transferase, N-terminal"; "IPR004046" "Glutathione S-transferase, C-terminal"; "IPR010987" "Glutathione S-transferase, C-terminal-like"; "IPR034347" "Glutathione S-transferases Phi, C-terminal"; "IPR036249" "Thioredoxin-like superfamily"; "IPR036282" "Glutathione S-transferase, C-terminal domain superfamily"; "IPR040079" "Glutathione Transferase family"	PF00043 ; "PF02798"
TraesCS2A02G459800	26.4015	9.70196	1.20494	8.0518	8.15837e-16	5.69977e-15	GroupI		GO:0005576 "extracellular region" "cellular_component"; "GO:0030145" "manganese ion binding" "molecular_function"; "GO:0045735" "nutrient reservoir activity" "molecular_function"	IPR001929 "Germin"; "IPR006045" "Cupin 1"; "IPR011051" "RmlC-like cupin domain superfamily"; "IPR014710" "RmlC-like jelly roll fold"; "IPR019780" "Germin, manganese binding site"	PF00190
TraesCS1D02G020600	27.5544	9.67246	1.22433	7.90022	2.78409e-15	1.85359e-14	GroupI		GO:0004867 "serine-type endopeptidase inhibitor activity" "molecular_function"; "GO:0005576" "extracellular region" "cellular_component"	IPR000877 "Proteinase inhibitor I12, Bowman-Birk"; "IPR035995" "Bowman-Birk type proteinase inhibitor"	PF00228
TraesCS7B02G065300	60.9179	9.6627	0.89288	10.8219	2.7098e-27	4.73343e-26	GroupI		GO:0004672 "protein kinase activity" "molecular_function"; "GO:0005524" "ATP binding" "molecular_function"; "GO:0006468" "protein phosphorylation" "biological_process"	IPR000719 "Protein kinase domain"; "IPR011009" "Protein kinase-like domain superfamily"	PF00069
TraesCS2D02G511200	51.0878	9.65896	1.01081	9.55567	1.22788e-21	1.36948e-20	GroupI	Peroxidase [Source:UniProtKB/TrEMBL;Acc:W5BUC5]	GO:0004601 "peroxidase activity" "molecular_function"; "GO:0005576" "extracellular region" "cellular_component"; "GO:0006979" "response to oxidative stress" "biological_process"; "GO:0020037" "heme binding" "molecular_function"; "GO:0042744" "hydrogen peroxide catabolic process" "biological_process"; "GO:0046872" "metal ion binding" "molecular_function"	IPR000823 "Plant peroxidase"; "IPR002016" "Haem peroxidase"; "IPR010255" "Haem peroxidase superfamily"; "IPR019793" "Peroxidases heam-ligand binding site"; "IPR019794" "Peroxidase, active site"; "IPR033905" "Secretory peroxidase"	PF00141
TraesCS5B02G391000	25.0539	9.64172	1.34635	7.16138	7.98686e-13	4.30948e-12	GroupI	Dirigent protein [Source:UniProtKB/TrEMBL;Acc:A0A341VJ46]	"" ""	IPR004265 "Dirigent protein"	PF03018
TraesCS2B02G040600	3498.05	9.60944	0.644427	14.9116	2.77075e-50	2.69464e-48	GroupI		GO:0008194 "UDP-glycosyltransferase activity" "molecular_function"; "GO:0016740" "transferase activity" "molecular_function"; "GO:0016758" "hexosyltransferase activity" "molecular_function"	IPR002213 "UDP-glucuronosyl/UDP-glucosyltransferase"	PF00201
TraesCS3D02G478200	94.2444	9.58844	1.07994	8.87867	6.76655e-19	6.02765e-18	GroupI		GO:0004553 "hydrolase activity, hydrolyzing O-glycosyl compounds" "molecular_function"; "GO:0005975" "carbohydrate metabolic process" "biological_process"	IPR000490 "Glycoside hydrolase family 17"; "IPR017853" "Glycoside hydrolase superfamily"	PF00332
TraesCS6A02G305000	19.7011	9.58365	1.49441	6.41301	1.42679e-10	6.33059e-10	GroupI	Laccase [Source:UniProtKB/TrEMBL;Acc:A0A1D6AD12]	GO:0005507 "copper ion binding" "molecular_function"; "GO:0016491" "oxidoreductase activity" "molecular_function"; "GO:0046274" "lignin catabolic process" "biological_process"; "GO:0048046" "apoplast" "cellular_component"; "GO:0052716" "hydroquinone:oxygen oxidoreductase activity" "molecular_function"	IPR001117 "Multicopper oxidase, type 1"; "IPR002355" "Multicopper oxidase, copper-binding site"; "IPR008972" "Cupredoxin"; "IPR011706" "Multicopper oxidase, type 2"; "IPR011707" "Multicopper oxidase, type 3"; "IPR017761" "Laccase"; "IPR033138" "Multicopper oxidases, conserved site"; "IPR034285" "Laccase, second cupredoxin domain"; "IPR034288" "Laccase, first cupredoxin domain"; "IPR034289" "Lacca…	PF00394 ; "PF07731" ; "PF07732"
TraesCS1B02G045400	50.7801	9.57689	0.915002	10.4665	1.2308e-25	1.88252e-24	GroupI		"" ""	NA NA	NA
TraesCS6A02G097400	46.8112	9.57221	0.913767	10.4755	1.11893e-25	1.71524e-24	GroupI		GO:0004497 "monooxygenase activity" "molecular_function"; "GO:0005506" "iron ion binding" "molecular_function"; "GO:0016705" "oxidoreductase activity, acting on paired donors, with incorporation or reduction of molecular oxygen" "molecular_function"; "GO:0020037" "heme binding" "molecular_function"	IPR001128 "Cytochrome P450"; "IPR002401" "Cytochrome P450, E-class, group I"; "IPR017972" "Cytochrome P450, conserved site"; "IPR036396" "Cytochrome P450 superfamily"	PF00067
TraesCS2D02G505500	18.4562	9.57145	1.0317	9.27737	1.7371e-20	1.76943e-19	GroupI		GO:0016021 "integral component of membrane" "cellular_component"	""
TraesCS6D02G107600	101.396	9.56073	0.900616	10.6158	2.51738e-26	4.06688e-25	GroupI		GO:0005524 "ATP binding" "molecular_function"; "GO:0016021" "integral component of membrane" "cellular_component"; "GO:0055085" "transmembrane transport" "biological_process"; "GO:0140359" "ABC-type transporter activity" "molecular_function"	IPR003439 "ABC transporter-like"; "IPR003593" "AAA+ ATPase domain"; "IPR011527" "ABC transporter type 1, transmembrane domain"; "IPR017871" "ABC transporter, conserved site"; "IPR027417" "P-loop containing nucleoside triphosphate hydrolase"; "IPR036640" "ABC transporter type 1, transmembrane domain superfamily"; "IPR039421" "Type I protein exporter"	PF00005 ; "PF00664"
TraesCS5A02G154900	94.1019	9.55382	0.916263	10.4269	1.86814e-25	2.8195e-24	GroupI		"" ""	IPR005123 "Oxoglutarate/iron-dependent dioxygenase"; "IPR026992" "Non-haem dioxygenase N-terminal domain"; "IPR027443" "Isopenicillin N synthase-like"	PF03171 ; "PF14226"
TraesCS3B02G529400	107.026	9.52996	1.01064	9.42967	4.11397e-21	4.40583e-20	GroupI		GO:0004553 "hydrolase activity, hydrolyzing O-glycosyl compounds" "molecular_function"; "GO:0005975" "carbohydrate metabolic process" "biological_process"	IPR000490 "Glycoside hydrolase family 17"; "IPR017853" "Glycoside hydrolase superfamily"	PF00332
TraesCS5A02G447200	919.025	9.50957	0.529878	17.9467	5.09016e-72	2.24522e-69	GroupI		GO:0005524 "ATP binding" "molecular_function"; "GO:0016020" "membrane" "cellular_component"; "GO:0016021" "integral component of membrane" "cellular_component"; "GO:0016887" "ATPase" "molecular_function"; "GO:0140359" "ABC-type transporter activity" "molecular_function"	IPR003439 "ABC transporter-like"; "IPR003593" "AAA+ ATPase domain"; "IPR013525" "ABC-2 type transporter"; "IPR013581" "Plant PDR ABC transporter associated"; "IPR027417" "P-loop containing nucleoside triphosphate hydrolase"; "IPR034001" "ATP-binding cassette transporter, PDR-like subfamily G, domain 1"; "IPR034003" "ATP-binding cassette transporter, PDR-like subfamily G, domain 2"; "IPR043926" "A…	PF00005 ; "PF01061" ; "PF08370" ; "PF19055"
TraesCS5B02G231800	25.6035	9.49125	1.0456	9.07734	1.11263e-19	1.05843e-18	GroupI	Potassium transporter [Source:UniProtKB/TrEMBL;Acc:A0A1D5Z5Q8]	GO:0015079 "potassium ion transmembrane transporter activity" "molecular_function"; "GO:0016020" "membrane" "cellular_component"; "GO:0016021" "integral component of membrane" "cellular_component"; "GO:0071805" "potassium ion transmembrane transport" "biological_process"	IPR003855 "Potassium transporter"	PF02705
TraesCS5A02G017900	1617.96	9.48586	0.66367	14.293	2.41804e-46	1.79499e-44	GroupI	Thaumatin-like protein [Source:UniProtKB/TrEMBL;Acc:Q8S4P7]	GO:0005576 "extracellular region" "cellular_component"; "GO:0006952" "defense response" "biological_process"	IPR001938 "Thaumatin family"; "IPR017949" "Thaumatin, conserved site"; "IPR037176" "Osmotin/thaumatin-like superfamily"	PF00314
TraesCS2D02G543300	30.9961	9.48468	1.08977	8.70338	3.22148e-18	2.7208e-17	GroupI		GO:0009055 "electron transfer activity" "molecular_function"	IPR003245 "Phytocyanin domain"; "IPR008972" "Cupredoxin"; "IPR028871" "Blue (type 1) copper protein, binding site"; "IPR039391" "Phytocyanin"	PF02298
TraesCS6B02G446300	33.8471	9.46707	0.915353	10.3425	4.52388e-25	6.63862e-24	GroupI		GO:0004540 "ribonuclease activity" "molecular_function"; "GO:0006952" "defense response" "biological_process"; "GO:0042742" "defense response to bacterium" "biological_process"; "GO:0050832" "defense response to fungus" "biological_process"	IPR001153 "Barwin domain"; "IPR018226" "Barwin, conserved site"; "IPR036908" "RlpA-like domain superfamily"; "IPR044301" "Pathogenesis-related protein-4"	PF00967
TraesCS6B02G351600	22.9522	9.46348	0.918446	10.3038	6.7742e-25	9.77719e-24	GroupI		"" ""	IPR005123 "Oxoglutarate/iron-dependent dioxygenase"; "IPR026992" "Non-haem dioxygenase N-terminal domain"; "IPR027443" "Isopenicillin N synthase-like"	PF03171 ; "PF14226"
TraesCS2A02G350700	640.003	9.45113	0.618504	15.2806	1.02957e-52	1.18303e-50	GroupI		GO:0004568 "chitinase activity" "molecular_function"; "GO:0005975" "carbohydrate metabolic process" "biological_process"; "GO:0006032" "chitin catabolic process" "biological_process"; "GO:0008061" "chitin binding" "molecular_function"; "GO:0016998" "cell wall macromolecule catabolic process" "biological_process"	IPR000726 "Glycoside hydrolase, family 19, catalytic"; "IPR001002" "Chitin-binding, type 1"; "IPR016283" "Glycoside hydrolase, family 19"; "IPR018371" "Chitin-binding, type 1, conserved site"; "IPR023346" "Lysozyme-like domain superfamily"; "IPR036861" "Endochitinase-like superfamily"	PF00182 ; "PF00187"
TraesCS7D02G351300	1120.06	9.44982	0.530208	17.8229	4.69737e-71	1.88915e-68	GroupI		GO:0004553 "hydrolase activity, hydrolyzing O-glycosyl compounds" "molecular_function"; "GO:0005975" "carbohydrate metabolic process" "biological_process"	IPR000677 "Chitinase-like"; "IPR001223" "Glycoside hydrolase family 18, catalytic domain"; "IPR001579" "Glycosyl hydrolases family 18 (GH18) active site"; "IPR017853" "Glycoside hydrolase superfamily"	PF00704
TraesCS6B02G145800	159.5	9.44344	0.809383	11.6675	1.86942e-31	4.46577e-30	GroupI		GO:0005524 "ATP binding" "molecular_function"	IPR003439 "ABC transporter-like"; "IPR003593" "AAA+ ATPase domain"; "IPR017871" "ABC transporter, conserved site"; "IPR027417" "P-loop containing nucleoside triphosphate hydrolase"; "IPR039421" "Type I protein exporter"	PF00005
TraesCS4A02G365600	21.2387	9.43259	1.09642	8.60305	7.7623e-18	6.3679e-17	GroupI		"" ""	IPR006461 "PLAC8 motif-containing protein"	PF04749
TraesCS2D02G013300	114.623	9.41005	0.854812	11.0083	3.48404e-28	6.49047e-27	GroupI		GO:0004672 "protein kinase activity" "molecular_function"; "GO:0005515" "protein binding" "molecular_function"; "GO:0005524" "ATP binding" "molecular_function"; "GO:0006468" "protein phosphorylation" "biological_process"	IPR000719 "Protein kinase domain"; "IPR001611" "Leucine-rich repeat"; "IPR003591" "Leucine-rich repeat, typical subtype"; "IPR008271" "Serine/threonine-protein kinase, active site"; "IPR011009" "Protein kinase-like domain superfamily"; "IPR013210" "Leucine-rich repeat-containing N-terminal, plant-type"; "IPR017441" "Protein kinase, ATP binding site"; "IPR032675" "Leucine-rich repeat domain superf…	PF00069 ; "PF00560" ; "PF08263" ; "PF13855"
TraesCS4D02G023900	220.739	9.40326	0.665624	14.127	2.5899e-45	1.77069e-43	GroupI		GO:0016021 "integral component of membrane" "cellular_component"	IPR010658 "Nodulin-like"; "IPR036259" "MFS transporter superfamily"	PF06813
TraesCS2A02G027700	28.6158	9.40162	0.957553	9.81838	9.38422e-23	1.13959e-21	GroupI		GO:0004497 "monooxygenase activity" "molecular_function"; "GO:0005506" "iron ion binding" "molecular_function"; "GO:0016021" "integral component of membrane" "cellular_component"; "GO:0016705" "oxidoreductase activity, acting on paired donors, with incorporation or reduction of molecular oxygen" "molecular_function"; "GO:0020037" "heme binding" "molecular_function"	IPR001128 "Cytochrome P450"; "IPR002401" "Cytochrome P450, E-class, group I"; "IPR017972" "Cytochrome P450, conserved site"; "IPR036396" "Cytochrome P450 superfamily"	PF00067
TraesCS2D02G017500	184.324	9.40122	0.83849	11.2121	3.55758e-29	7.18972e-28	GroupI		GO:0004672 "protein kinase activity" "molecular_function"; "GO:0005524" "ATP binding" "molecular_function"; "GO:0006468" "protein phosphorylation" "biological_process"	IPR000719 "Protein kinase domain"; "IPR001245" "Serine-threonine/tyrosine-protein kinase, catalytic domain"; "IPR008271" "Serine/threonine-protein kinase, active site"; "IPR011009" "Protein kinase-like domain superfamily"	PF07714
TraesCS3A02G517100	3959.67	9.38459	0.495849	18.9263	6.92227e-80	5.03477e-77	GroupI	Wheatwin-1 [Source:UniProtKB/Swiss-Prot;Acc:O64392]	GO:0004518 "nuclease activity" "molecular_function"; "GO:0004540" "ribonuclease activity" "molecular_function"; "GO:0006952" "defense response" "biological_process"; "GO:0009607" "response to biotic stimulus" "biological_process"; "GO:0009626" "plant-type hypersensitive response" "biological_process"; "GO:0016787" "hydrolase activity" "molecular_function"; "GO:0031640" "killing of cells of other …	IPR001153 "Barwin domain"; "IPR018226" "Barwin, conserved site"; "IPR036908" "RlpA-like domain superfamily"; "IPR044301" "Pathogenesis-related protein-4"	PF00967
TraesCS4B02G197100	24.0616	9.37718	0.918041	10.2143	1.71038e-24	2.39184e-23	GroupI		"" ""	IPR004883 "Lateral organ boundaries, LOB"	PF03195
TraesCS5D02G199900	19.3684	9.37623	1.00635	9.31708	1.19583e-20	1.23519e-19	GroupI		GO:0005507 "copper ion binding" "molecular_function"; "GO:0005576" "extracellular region" "cellular_component"; "GO:0016491" "oxidoreductase activity" "molecular_function"	IPR001117 "Multicopper oxidase, type 1"; "IPR002355" "Multicopper oxidase, copper-binding site"; "IPR008972" "Cupredoxin"; "IPR011706" "Multicopper oxidase, type 2"; "IPR011707" "Multicopper oxidase, type 3"; "IPR017760" "L-ascorbate oxidase, plants"; "IPR033138" "Multicopper oxidases, conserved site"; "IPR034267" "Ascorbate oxidase, third cupredoxin domain"	PF00394 ; "PF07731" ; "PF07732"
TraesCS2D02G568200	28.7975	9.36336	1.34927	6.93959	3.93241e-12	2.00503e-11	GroupI		GO:0016747 "acyltransferase activity, transferring groups other than amino-acyl groups" "molecular_function"	IPR003480 "Transferase"; "IPR023213" "Chloramphenicol acetyltransferase-like domain superfamily"	PF02458
TraesCS4A02G331100	419.458	9.3577	0.59643	15.6895	1.78373e-55	2.4939e-53	GroupI		GO:0005524 "ATP binding" "molecular_function"; "GO:0016020" "membrane" "cellular_component"; "GO:0140359" "ABC-type transporter activity" "molecular_function"	IPR003439 "ABC transporter-like"; "IPR003593" "AAA+ ATPase domain"; "IPR013525" "ABC-2 type transporter"; "IPR013581" "Plant PDR ABC transporter associated"; "IPR027417" "P-loop containing nucleoside triphosphate hydrolase"; "IPR029481" "ABC-transporter, N-terminal domain"; "IPR034001" "ATP-binding cassette transporter, PDR-like subfamily G, domain 1"; "IPR034003" "ATP-binding cassette transporte…	PF00005 ; "PF01061" ; "PF08370" ; "PF14510" ; "PF19055"
TraesCS7D02G383500	21.127	9.34586	1.46487	6.37999	1.77097e-10	7.79195e-10	GroupI		GO:0003824 "catalytic activity" "molecular_function"; "GO:0006520" "cellular amino acid metabolic process" "biological_process"; "GO:0016830" "carbon-carbon lyase activity" "molecular_function"; "GO:0016831" "carboxy-lyase activity" "molecular_function"; "GO:0019752" "carboxylic acid metabolic process" "biological_process"; "GO:0030170" "pyridoxal phosphate binding" "molecular_function"	IPR002129 "Pyridoxal phosphate-dependent decarboxylase"; "IPR010977" "Aromatic-L-amino-acid decarboxylase"; "IPR015421" "Pyridoxal phosphate-dependent transferase, major domain"; "IPR015422" "Pyridoxal phosphate-dependent transferase domain 1"; "IPR015424" "Pyridoxal phosphate-dependent transferase"; "IPR021115" "Pyridoxal-phosphate binding site"	PF00282
TraesCS2D02G030000	120.866	9.32391	1.12073	8.31948	8.83486e-17	6.66554e-16	GroupI		GO:0004497 "monooxygenase activity" "molecular_function"; "GO:0005506" "iron ion binding" "molecular_function"; "GO:0016705" "oxidoreductase activity, acting on paired donors, with incorporation or reduction of molecular oxygen" "molecular_function"; "GO:0020037" "heme binding" "molecular_function"	IPR001128 "Cytochrome P450"; "IPR002401" "Cytochrome P450, E-class, group I"; "IPR017972" "Cytochrome P450, conserved site"; "IPR036396" "Cytochrome P450 superfamily"	PF00067
TraesCS5B02G337000	26.0594	9.29475	0.922167	10.0793	6.8241e-24	9.05408e-23	GroupI		GO:0016747 "acyltransferase activity, transferring groups other than amino-acyl groups" "molecular_function"	IPR003480 "Transferase"; "IPR023213" "Chloramphenicol acetyltransferase-like domain superfamily"	PF02458
TraesCS2A02G355700	15.6194	9.25488	1.28594	7.19696	6.15716e-13	3.35934e-12	GroupI		GO:0003824 "catalytic activity" "molecular_function"	IPR000192 "Aminotransferase class V domain"; "IPR015421" "Pyridoxal phosphate-dependent transferase, major domain"; "IPR015424" "Pyridoxal phosphate-dependent transferase"	PF00266
TraesCS4B02G392100	569.902	9.25331	0.67544	13.6997	1.01982e-42	5.77661e-41	GroupI		GO:0016021 "integral component of membrane" "cellular_component"	IPR004158 "Protein of unknown function DUF247, plant"	PF03140
TraesCS5A02G386000	87.3944	9.24438	0.769094	12.0198	2.79555e-33	7.66662e-32	GroupI	Dirigent protein [Source:UniProtKB/TrEMBL;Acc:A0A1D5YID9]	GO:0048046 "apoplast" "cellular_component"	IPR004265 "Dirigent protein"	PF03018
TraesCS3B02G122800	37.3475	9.23711	1.0048	9.19294	3.8224e-20	3.78909e-19	GroupI		GO:0046983 "protein dimerization activity" "molecular_function"	IPR011598 "Myc-type, basic helix-loop-helix (bHLH) domain"; "IPR036638" "Helix-loop-helix DNA-binding domain superfamily"	PF00010
TraesCS5D02G507800	48.0521	9.2244	1.04367	8.83844	9.70621e-19	8.52523e-18	GroupI		"" ""	IPR006461 "PLAC8 motif-containing protein"	PF04749
TraesCS5B02G153100	22.7729	9.21261	0.949192	9.70574	2.85011e-22	3.33321e-21	GroupI		"" ""	IPR005123 "Oxoglutarate/iron-dependent dioxygenase"; "IPR026992" "Non-haem dioxygenase N-terminal domain"; "IPR027443" "Isopenicillin N synthase-like"	PF03171 ; "PF14226"
TraesCS7D02G465900	540.03	9.21142	0.539193	17.0837	1.96203e-65	5.40895e-63	GroupI		GO:0005524 "ATP binding" "molecular_function"; "GO:0016020" "membrane" "cellular_component"; "GO:0016021" "integral component of membrane" "cellular_component"; "GO:0016887" "ATPase" "molecular_function"; "GO:0140359" "ABC-type transporter activity" "molecular_function"	IPR003439 "ABC transporter-like"; "IPR003593" "AAA+ ATPase domain"; "IPR013525" "ABC-2 type transporter"; "IPR013581" "Plant PDR ABC transporter associated"; "IPR027417" "P-loop containing nucleoside triphosphate hydrolase"; "IPR034001" "ATP-binding cassette transporter, PDR-like subfamily G, domain 1"; "IPR034003" "ATP-binding cassette transporter, PDR-like subfamily G, domain 2"; "IPR043926" "A…	PF00005 ; "PF01061" ; "PF08370" ; "PF19055"
TraesCS2A02G069700	19.2394	9.21068	0.926248	9.94407	2.67663e-23	3.38322e-22	GroupI		GO:0006508 "proteolysis" "biological_process"; "GO:0008234" "cysteine-type peptidase activity" "molecular_function"	IPR000169 "Cysteine peptidase, cysteine active site"; "IPR000668" "Peptidase C1A, papain C-terminal"; "IPR013201" "Cathepsin propeptide inhibitor domain (I29)"; "IPR025660" "Cysteine peptidase, histidine active site"; "IPR038765" "Papain-like cysteine peptidase superfamily"; "IPR039417" "Papain-like cysteine endopeptidase"	PF00112 ; "PF08246"
TraesCS7B02G167100	41.0203	9.18804	1.41416	6.49719	8.18356e-11	3.71318e-10	GroupI		GO:0005524 "ATP binding" "molecular_function"; "GO:0016020" "membrane" "cellular_component"; "GO:0140359" "ABC-type transporter activity" "molecular_function"	IPR003439 "ABC transporter-like"; "IPR003593" "AAA+ ATPase domain"; "IPR013525" "ABC-2 type transporter"; "IPR013581" "Plant PDR ABC transporter associated"; "IPR017871" "ABC transporter, conserved site"; "IPR027417" "P-loop containing nucleoside triphosphate hydrolase"; "IPR029481" "ABC-transporter, N-terminal domain"; "IPR034003" "ATP-binding cassette transporter, PDR-like subfamily G, domain 2…	PF00005 ; "PF01061" ; "PF08370" ; "PF14510" ; "PF19055"
TraesCS2A02G027800	96.5636	9.18143	1.03272	8.89056	6.08033e-19	5.44057e-18	GroupI		GO:0000287 "magnesium ion binding" "molecular_function"; "GO:0010333" "terpene synthase activity" "molecular_function"; "GO:0016829" "lyase activity" "molecular_function"	IPR001906 "Terpene synthase, N-terminal domain"; "IPR005630" "Terpene synthase, metal-binding domain"; "IPR008930" "Terpenoid cyclases/protein prenyltransferase alpha-alpha toroid"; "IPR008949" "Isoprenoid synthase domain superfamily"; "IPR036965" "Terpene synthase, N-terminal domain superfamily"	PF01397 ; "PF03936"
TraesCS6D02G033000	870.546	9.17226	0.562578	16.304	9.24524e-60	1.76561e-57	GroupI		GO:0004252 "serine-type endopeptidase activity" "molecular_function"; "GO:0006508" "proteolysis" "biological_process"; "GO:0008236" "serine-type peptidase activity" "molecular_function"	IPR000209 "Peptidase S8/S53 domain"; "IPR010259" "Peptidase S8 propeptide/proteinase inhibitor I9"; "IPR015500" "Peptidase S8, subtilisin-related"; "IPR022398" "Peptidase S8, subtilisin, His-active site"; "IPR023828" "Peptidase S8, subtilisin, Ser-active site"; "IPR034197" "Cucumisin-like catalytic domain"; "IPR036852" "Peptidase S8/S53 domain superfamily"; "IPR037045" "Peptidase S8 propeptide/pr…	PF00082 ; "PF05922" ; "PF17766"
TraesCS2B02G221200	48.8317	9.14588	0.954435	9.58251	9.47166e-22	1.0649e-20	GroupI		GO:0004672 "protein kinase activity" "molecular_function"; "GO:0005524" "ATP binding" "molecular_function"; "GO:0006468" "protein phosphorylation" "biological_process"; "GO:0016021" "integral component of membrane" "cellular_component"; "GO:0030246" "carbohydrate binding" "molecular_function"	IPR000719 "Protein kinase domain"; "IPR001220" "Legume lectin domain"; "IPR008271" "Serine/threonine-protein kinase, active site"; "IPR011009" "Protein kinase-like domain superfamily"; "IPR013320" "Concanavalin A-like lectin/glucanase domain superfamily"; "IPR017441" "Protein kinase, ATP binding site"; "IPR019825" "Legume lectin, beta chain, Mn/Ca-binding site"	PF00069 ; "PF00139"
TraesCS4D02G142900	49.9551	9.12557	0.981504	9.29754	1.43736e-20	1.47443e-19	GroupI		GO:0003677 "DNA binding" "molecular_function"	IPR001005 "SANT/Myb domain"; "IPR009057" "Homeobox-like domain superfamily"; "IPR017930" "Myb domain"	PF00249
TraesCS5B02G449500	3891.94	9.10887	0.460874	19.7643	6.03758e-87	6.25429e-84	GroupI		GO:0005524 "ATP binding" "molecular_function"; "GO:0016020" "membrane" "cellular_component"; "GO:0016021" "integral component of membrane" "cellular_component"; "GO:0016887" "ATPase" "molecular_function"; "GO:0140359" "ABC-type transporter activity" "molecular_function"	IPR003439 "ABC transporter-like"; "IPR003593" "AAA+ ATPase domain"; "IPR013525" "ABC-2 type transporter"; "IPR013581" "Plant PDR ABC transporter associated"; "IPR027417" "P-loop containing nucleoside triphosphate hydrolase"; "IPR029481" "ABC-transporter, N-terminal domain"; "IPR034001" "ATP-binding cassette transporter, PDR-like subfamily G, domain 1"; "IPR034003" "ATP-binding cassette transporte…	PF00005 ; "PF01061" ; "PF08370" ; "PF14510" ; "PF19055"
TraesCS5A02G385900	235.048	9.09667	0.628168	14.4813	1.59134e-47	1.283e-45	GroupI	Dirigent protein [Source:UniProtKB/TrEMBL;Acc:A0A341V6I4]	"" ""	IPR004265 "Dirigent protein"	PF03018
TraesCS5D02G342100	13.7147	9.08199	1.2323	7.36997	1.70666e-13	9.7471e-13	GroupI		GO:0016747 "acyltransferase activity, transferring groups other than amino-acyl groups" "molecular_function"	IPR003480 "Transferase"; "IPR023213" "Chloramphenicol acetyltransferase-like domain superfamily"	PF02458
TraesCS1D02G360500	17.3815	9.08075	0.989348	9.17853	4.37035e-20	4.31102e-19	GroupI	Serine/threonine-protein kinase [Source:UniProtKB/TrEMBL;Acc:A0A1D5SS27]	GO:0004672 "protein kinase activity" "molecular_function"; "GO:0004674" "protein serine/threonine kinase activity" "molecular_function"; "GO:0005524" "ATP binding" "molecular_function"; "GO:0006468" "protein phosphorylation" "biological_process"; "GO:0048544" "recognition of pollen" "biological_process"	IPR000719 "Protein kinase domain"; "IPR000858" "S-locus glycoprotein domain"; "IPR001480" "Bulb-type lectin domain"; "IPR003609" "PAN/Apple domain"; "IPR008271" "Serine/threonine-protein kinase, active site"; "IPR011009" "Protein kinase-like domain superfamily"; "IPR017441" "Protein kinase, ATP binding site"; "IPR024171" "S-receptor-like serine/threonine-protein kinase"; "IPR036426" "Bulb-type le…	PF00069 ; "PF00954" ; "PF01453" ; "PF08276"
TraesCS7D02G441700	21.618	9.05328	1.04322	8.67822	4.0201e-18	3.37447e-17	GroupI		"" ""	IPR010683 "Protein of unknown function DUF1262"	PF06880
TraesCS2D02G029900	125.391	9.04523	1.05314	8.58878	8.78969e-18	7.18315e-17	GroupI		GO:0004497 "monooxygenase activity" "molecular_function"; "GO:0005506" "iron ion binding" "molecular_function"; "GO:0016705" "oxidoreductase activity, acting on paired donors, with incorporation or reduction of molecular oxygen" "molecular_function"; "GO:0020037" "heme binding" "molecular_function"	IPR001128 "Cytochrome P450"; "IPR002401" "Cytochrome P450, E-class, group I"; "IPR017972" "Cytochrome P450, conserved site"; "IPR036396" "Cytochrome P450 superfamily"	PF00067
TraesCS1B02G341600	64.4701	9.04233	0.862407	10.485	1.01259e-25	1.55678e-24	GroupI	Serine/threonine-protein kinase [Source:UniProtKB/TrEMBL;Acc:A0A1D6RDW5]	GO:0004672 "protein kinase activity" "molecular_function"; "GO:0004674" "protein serine/threonine kinase activity" "molecular_function"; "GO:0005524" "ATP binding" "molecular_function"; "GO:0006468" "protein phosphorylation" "biological_process"; "GO:0016021" "integral component of membrane" "cellular_component"; "GO:0048544" "recognition of pollen" "biological_process"	IPR000719 "Protein kinase domain"; "IPR000858" "S-locus glycoprotein domain"; "IPR001245" "Serine-threonine/tyrosine-protein kinase, catalytic domain"; "IPR001480" "Bulb-type lectin domain"; "IPR003609" "PAN/Apple domain"; "IPR008271" "Serine/threonine-protein kinase, active site"; "IPR011009" "Protein kinase-like domain superfamily"; "IPR017441" "Protein kinase, ATP binding site"; "IPR024171" "S…	PF00954 ; "PF01453" ; "PF07714" ; "PF08276"
TraesCS7D02G339700	213.067	9.0322	0.637676	14.1643	1.52481e-45	1.06269e-43	GroupI		"" ""	""
TraesCS2D02G349400	654.883	9.03046	0.54163	16.6727	2.06923e-62	4.74736e-60	GroupI	Chitinase II [Source:UniProtKB/TrEMBL;Acc:Q9XEN3]	GO:0000272 "polysaccharide catabolic process" "biological_process"; "GO:0004568" "chitinase activity" "molecular_function"; "GO:0005975" "carbohydrate metabolic process" "biological_process"; "GO:0006032" "chitin catabolic process" "biological_process"; "GO:0008152" "metabolic process" "biological_process"; "GO:0016787" "hydrolase activity" "molecular_function"; "GO:0016798" "hydrolase activity, …	IPR000726 "Glycoside hydrolase, family 19, catalytic"; "IPR016283" "Glycoside hydrolase, family 19"; "IPR023346" "Lysozyme-like domain superfamily"	PF00182
TraesCS7D02G523900	185.24	9.02826	0.610434	14.7899	1.70172e-49	1.5701e-47	GroupI		GO:0004089 "carbonate dehydratase activity" "molecular_function"; "GO:0008270" "zinc ion binding" "molecular_function"	IPR001148 "Alpha carbonic anhydrase domain"; "IPR018338" "Carbonic anhydrase, alpha-class, conserved site"; "IPR023561" "Carbonic anhydrase, alpha-class"; "IPR036398" "Alpha carbonic anhydrase domain superfamily"; "IPR041891" "Carbonic anhydrase, prokaryotic-like"	PF00194
TraesCS2D02G518300	17.6714	9.02585	1.08438	8.32353	8.53799e-17	6.44725e-16	GroupI		GO:0003824 "catalytic activity" "molecular_function"; "GO:0006520" "cellular amino acid metabolic process" "biological_process"; "GO:0016830" "carbon-carbon lyase activity" "molecular_function"; "GO:0016831" "carboxy-lyase activity" "molecular_function"; "GO:0019752" "carboxylic acid metabolic process" "biological_process"; "GO:0030170" "pyridoxal phosphate binding" "molecular_function"	IPR002129 "Pyridoxal phosphate-dependent decarboxylase"; "IPR010977" "Aromatic-L-amino-acid decarboxylase"; "IPR015421" "Pyridoxal phosphate-dependent transferase, major domain"; "IPR015422" "Pyridoxal phosphate-dependent transferase domain 1"; "IPR015424" "Pyridoxal phosphate-dependent transferase"; "IPR021115" "Pyridoxal-phosphate binding site"	PF00282
TraesCS5D02G004500	68.329	9.01034	1.0089	8.93084	4.22781e-19	3.83357e-18	GroupI	Cell Division Protein AAA ATPase family [Source:UniProtKB/TrEMBL;Acc:Q5BHR8]	GO:0005524 "ATP binding" "molecular_function"; "GO:0016887" "ATPase" "molecular_function"; "GO:0051301" "cell division" "biological_process"	IPR003593 "AAA+ ATPase domain"; "IPR003959" "ATPase, AAA-type, core"; "IPR025753" "AAA-type ATPase, N-terminal domain"; "IPR027417" "P-loop containing nucleoside triphosphate hydrolase"	PF00004 ; "PF14363"
TraesCS2B02G445300	937.765	9.00749	0.645832	13.9471	3.27691e-44	2.04602e-42	GroupI		GO:0004497 "monooxygenase activity" "molecular_function"; "GO:0005506" "iron ion binding" "molecular_function"; "GO:0009686" "gibberellin biosynthetic process" "biological_process"; "GO:0010241" "ent-kaurene oxidation to kaurenoic acid" "biological_process"; "GO:0016705" "oxidoreductase activity, acting on paired donors, with incorporation or reduction of molecular oxygen" "molecular_function"; "…	IPR001128 "Cytochrome P450"; "IPR002401" "Cytochrome P450, E-class, group I"; "IPR017972" "Cytochrome P450, conserved site"; "IPR036396" "Cytochrome P450 superfamily"; "IPR044225" "Ent-kaurene oxidase, chloroplastic"	PF00067
TraesCS3D02G463800	144.669	8.99502	0.734686	12.2434	1.82331e-34	5.45787e-33	GroupI		GO:0005515 "protein binding" "molecular_function"	IPR001611 "Leucine-rich repeat"; "IPR003591" "Leucine-rich repeat, typical subtype"; "IPR013210" "Leucine-rich repeat-containing N-terminal, plant-type"; "IPR032675" "Leucine-rich repeat domain superfamily"	PF08263 ; "PF13516" ; "PF13855"
TraesCS2D02G081400	367.727	8.98821	0.699352	12.8522	8.36087e-38	3.22587e-36	GroupI		GO:0005516 "calmodulin binding" "molecular_function"; "GO:0006952" "defense response" "biological_process"; "GO:0009607" "response to biotic stimulus" "biological_process"; "GO:0016020" "membrane" "cellular_component"; "GO:0016021" "integral component of membrane" "cellular_component"; "GO:0110165" "cellular anatomical entity" "cellular_component"	IPR004326 "Mlo-related protein"	PF03094
TraesCS4D02G259100	17.7866	8.98796	0.875642	10.2644	1.01928e-24	1.44639e-23	GroupI		GO:0004553 "hydrolase activity, hydrolyzing O-glycosyl compounds" "molecular_function"; "GO:0005975" "carbohydrate metabolic process" "biological_process"; "GO:0016798" "hydrolase activity, acting on glycosyl bonds" "molecular_function"	IPR001000 "Glycoside hydrolase family 10 domain"; "IPR003305" "Carbohydrate-binding, CenC-like"; "IPR008979" "Galactose-binding-like domain superfamily"; "IPR017853" "Glycoside hydrolase superfamily"	PF00331 ; "PF02018"
TraesCS7D02G495700	36.9493	8.987	0.990819	9.07028	1.18714e-19	1.12618e-18	GroupI		GO:0004672 "protein kinase activity" "molecular_function"; "GO:0005524" "ATP binding" "molecular_function"; "GO:0006468" "protein phosphorylation" "biological_process"; "GO:0030246" "carbohydrate binding" "molecular_function"	IPR000719 "Protein kinase domain"; "IPR001220" "Legume lectin domain"; "IPR001245" "Serine-threonine/tyrosine-protein kinase, catalytic domain"; "IPR008271" "Serine/threonine-protein kinase, active site"; "IPR011009" "Protein kinase-like domain superfamily"; "IPR013320" "Concanavalin A-like lectin/glucanase domain superfamily"; "IPR017441" "Protein kinase, ATP binding site"; "IPR019825" "Legume l…	PF00139 ; "PF07714"
TraesCS3B02G004100	12.2613	8.97649	0.959218	9.35813	8.11637e-21	8.50043e-20	GroupI		GO:0004252 "serine-type endopeptidase activity" "molecular_function"; "GO:0006508" "proteolysis" "biological_process"; "GO:0008233" "peptidase activity" "molecular_function"; "GO:0008236" "serine-type peptidase activity" "molecular_function"; "GO:0016787" "hydrolase activity" "molecular_function"	IPR000209 "Peptidase S8/S53 domain"; "IPR010259" "Peptidase S8 propeptide/proteinase inhibitor I9"; "IPR015500" "Peptidase S8, subtilisin-related"; "IPR022398" "Peptidase S8, subtilisin, His-active site"; "IPR023828" "Peptidase S8, subtilisin, Ser-active site"; "IPR034197" "Cucumisin-like catalytic domain"; "IPR036852" "Peptidase S8/S53 domain superfamily"; "IPR037045" "Peptidase S8 propeptide/pr…	PF00082 ; "PF05922" ; "PF17766"
TraesCS5B02G192000	23.2494	8.96438	1.01989	8.78955	1.50155e-18	1.30031e-17	GroupI		GO:0005507 "copper ion binding" "molecular_function"; "GO:0005576" "extracellular region" "cellular_component"; "GO:0016491" "oxidoreductase activity" "molecular_function"	IPR001117 "Multicopper oxidase, type 1"; "IPR002355" "Multicopper oxidase, copper-binding site"; "IPR008972" "Cupredoxin"; "IPR011706" "Multicopper oxidase, type 2"; "IPR011707" "Multicopper oxidase, type 3"; "IPR017760" "L-ascorbate oxidase, plants"; "IPR033138" "Multicopper oxidases, conserved site"; "IPR034267" "Ascorbate oxidase, third cupredoxin domain"	PF00394 ; "PF07731" ; "PF07732"
TraesCS2D02G460100	19.0001	8.96371	1.28421	6.97992	2.95343e-12	1.52475e-11	GroupI		GO:0005576 "extracellular region" "cellular_component"; "GO:0030145" "manganese ion binding" "molecular_function"; "GO:0045735" "nutrient reservoir activity" "molecular_function"; "GO:0046872" "metal ion binding" "molecular_function"; "GO:0048046" "apoplast" "cellular_component"	IPR001929 "Germin"; "IPR006045" "Cupin 1"; "IPR011051" "RmlC-like cupin domain superfamily"; "IPR014710" "RmlC-like jelly roll fold"; "IPR019780" "Germin, manganese binding site"	PF00190
TraesCS2B02G445100	497.374	8.96282	0.868592	10.3188	5.79479e-25	8.41691e-24	GroupI		GO:0000287 "magnesium ion binding" "molecular_function"; "GO:0010333" "terpene synthase activity" "molecular_function"; "GO:0016102" "diterpenoid biosynthetic process" "biological_process"; "GO:0016829" "lyase activity" "molecular_function"; "GO:0046872" "metal ion binding" "molecular_function"	IPR001906 "Terpene synthase, N-terminal domain"; "IPR005630" "Terpene synthase, metal-binding domain"; "IPR008930" "Terpenoid cyclases/protein prenyltransferase alpha-alpha toroid"; "IPR008949" "Isoprenoid synthase domain superfamily"; "IPR036965" "Terpene synthase, N-terminal domain superfamily"	PF01397 ; "PF03936"
TraesCS2D02G068500	24.4676	8.96039	1.01618	8.81771	1.16822e-18	1.0207e-17	GroupI		GO:0006508 "proteolysis" "biological_process"; "GO:0008234" "cysteine-type peptidase activity" "molecular_function"	IPR000668 "Peptidase C1A, papain C-terminal"; "IPR013201" "Cathepsin propeptide inhibitor domain (I29)"; "IPR025660" "Cysteine peptidase, histidine active site"; "IPR038765" "Papain-like cysteine peptidase superfamily"; "IPR039417" "Papain-like cysteine endopeptidase"	PF00112 ; "PF08246"
TraesCS7A02G317500	59.137	8.94471	0.857935	10.4259	1.88926e-25	2.85011e-24	GroupI		GO:0003885 "D-arabinono-1,4-lactone oxidase activity" "molecular_function"; "GO:0016020" "membrane" "cellular_component"; "GO:0016491" "oxidoreductase activity" "molecular_function"; "GO:0050660" "flavin adenine dinucleotide binding" "molecular_function"; "GO:0071949" "FAD binding" "molecular_function"	IPR006094 "FAD linked oxidase, N-terminal"; "IPR007173" "D-arabinono-1,4-lactone oxidase"; "IPR010030" "L-gulonolactone oxidase, plant"; "IPR016166" "FAD-binding domain, PCMH-type"; "IPR016167" "FAD-binding, type PCMH, subdomain 1"; "IPR016169" "FAD-binding, type PCMH, subdomain 2"; "IPR036318" "FAD-binding, type PCMH-like superfamily"	PF01565 ; "PF04030"
TraesCS3D02G517600	16.2654	8.9338	1.12749	7.92364	2.30662e-15	1.54852e-14	GroupI		"" ""	IPR003496 "ABA/WDS induced protein"	PF02496
TraesCS3A02G102800	60.8	8.92769	0.929516	9.60467	7.64052e-22	8.66436e-21	GroupI		GO:0016020 "membrane" "cellular_component"; "GO:0016021" "integral component of membrane" "cellular_component"; "GO:0022857" "transmembrane transporter activity" "molecular_function"; "GO:0055085" "transmembrane transport" "biological_process"	IPR003663 "Sugar/inositol transporter"; "IPR005828" "Major facilitator, sugar transporter-like"; "IPR005829" "Sugar transporter, conserved site"; "IPR020846" "Major facilitator superfamily domain"; "IPR036259" "MFS transporter superfamily"	PF00083
TraesCS2D02G545400	25.8252	8.92669	0.96515	9.24902	2.26556e-20	2.28761e-19	GroupI		GO:0004364 "glutathione transferase activity" "molecular_function"; "GO:0005515" "protein binding" "molecular_function"; "GO:0005737" "cytoplasm" "cellular_component"; "GO:0006749" "glutathione metabolic process" "biological_process"; "GO:0016020" "membrane" "cellular_component"; "GO:0016021" "integral component of membrane" "cellular_component"	IPR004045 "Glutathione S-transferase, N-terminal"; "IPR010987" "Glutathione S-transferase, C-terminal-like"; "IPR036249" "Thioredoxin-like superfamily"; "IPR036282" "Glutathione S-transferase, C-terminal domain superfamily"	PF13417
TraesCS5D02G237600	22.0928	8.91295	0.978025	9.11321	7.99831e-20	7.71605e-19	GroupI		"" ""	""
TraesCS7D02G551400	18947.9	8.90429	0.54173	16.4368	1.04347e-60	2.12958e-58	GroupI	Thaumatin-like protein PWIR2 [Source:UniProtKB/Swiss-Prot;Acc:P27357]	GO:0005576 "extracellular region" "cellular_component"; "GO:0006952" "defense response" "biological_process"; "GO:0008152" "metabolic process" "biological_process"; "GO:0009607" "response to biotic stimulus" "biological_process"; "GO:0016787" "hydrolase activity" "molecular_function"; "GO:0016798" "hydrolase activity, acting on glycosyl bonds" "molecular_function"; "GO:0052861" "glucan endo-1,3-b…	IPR001938 "Thaumatin family"; "IPR017949" "Thaumatin, conserved site"; "IPR037176" "Osmotin/thaumatin-like superfamily"	PF00314
TraesCS6A02G170100	15.4902	8.90356	0.971727	9.16261	5.06568e-20	4.96823e-19	GroupI		"" ""	""
TraesCS2D02G264400	15.0954	8.88597	1.03388	8.59478	8.34244e-18	6.83071e-17	GroupI		GO:0003955 "NAD(P)H dehydrogenase (quinone) activity" "molecular_function"; "GO:0010181" "FMN binding" "molecular_function"; "GO:0016491" "oxidoreductase activity" "molecular_function"	IPR005025 "NADPH-dependent FMN reductase-like"; "IPR008254" "Flavodoxin/nitric oxide synthase"; "IPR010089" "Flavoprotein WrbA-like"; "IPR029039" "Flavoprotein-like superfamily"	PF03358
TraesCS5B02G565600	4445.53	8.87709	0.432044	20.5467	8.23466e-94	1.2511e-90	GroupI		"" ""	IPR004314 "Neprosin"; "IPR025521" "Neprosin activation peptide"	PF03080 ; "PF14365"
TraesCS2B02G126200	154.6	8.86895	0.800725	11.0762	1.63757e-28	3.14757e-27	GroupI	Peroxidase [Source:UniProtKB/TrEMBL;Acc:A0A1D5UAY9]	GO:0004601 "peroxidase activity" "molecular_function"; "GO:0005576" "extracellular region" "cellular_component"; "GO:0006979" "response to oxidative stress" "biological_process"; "GO:0020037" "heme binding" "molecular_function"; "GO:0042744" "hydrogen peroxide catabolic process" "biological_process"; "GO:0046872" "metal ion binding" "molecular_function"	IPR000823 "Plant peroxidase"; "IPR002016" "Haem peroxidase"; "IPR010255" "Haem peroxidase superfamily"; "IPR019793" "Peroxidases heam-ligand binding site"; "IPR019794" "Peroxidase, active site"; "IPR033905" "Secretory peroxidase"	PF00141
TraesCS3D02G476600	340.477	8.86491	0.733414	12.0872	1.23452e-33	3.4834e-32	GroupI		GO:0004553 "hydrolase activity, hydrolyzing O-glycosyl compounds" "molecular_function"; "GO:0005975" "carbohydrate metabolic process" "biological_process"	IPR000490 "Glycoside hydrolase family 17"; "IPR017853" "Glycoside hydrolase superfamily"	PF00332
TraesCS3A02G246200	21.0187	8.85585	0.88158	10.0454	9.62252e-24	1.25959e-22	GroupI		GO:0004672 "protein kinase activity" "molecular_function"; "GO:0005524" "ATP binding" "molecular_function"; "GO:0006468" "protein phosphorylation" "biological_process"; "GO:0016021" "integral component of membrane" "cellular_component"; "GO:0048544" "recognition of pollen" "biological_process"	IPR000719 "Protein kinase domain"; "IPR000742" "EGF-like domain"; "IPR000858" "S-locus glycoprotein domain"; "IPR001480" "Bulb-type lectin domain"; "IPR003609" "PAN/Apple domain"; "IPR008271" "Serine/threonine-protein kinase, active site"; "IPR011009" "Protein kinase-like domain superfamily"; "IPR017441" "Protein kinase, ATP binding site"; "IPR036426" "Bulb-type lectin domain superfamily"	PF00069 ; "PF00954" ; "PF01453" ; "PF08276"
TraesCS7D02G050700	236.609	8.85172	0.645411	13.7149	8.27363e-43	4.71383e-41	GroupI		GO:0005515 "protein binding" "molecular_function"	IPR001611 "Leucine-rich repeat"; "IPR003591" "Leucine-rich repeat, typical subtype"; "IPR013210" "Leucine-rich repeat-containing N-terminal, plant-type"; "IPR032675" "Leucine-rich repeat domain superfamily"	PF08263 ; "PF13855"
TraesCS1B02G056900	10.6131	8.84772	1.40186	6.31141	2.76508e-10	1.19453e-09	GroupI	Laccase [Source:UniProtKB/TrEMBL;Acc:W5AAK6]	GO:0005507 "copper ion binding" "molecular_function"; "GO:0016491" "oxidoreductase activity" "molecular_function"; "GO:0046274" "lignin catabolic process" "biological_process"; "GO:0048046" "apoplast" "cellular_component"; "GO:0052716" "hydroquinone:oxygen oxidoreductase activity" "molecular_function"	IPR001117 "Multicopper oxidase, type 1"; "IPR002355" "Multicopper oxidase, copper-binding site"; "IPR008972" "Cupredoxin"; "IPR011706" "Multicopper oxidase, type 2"; "IPR011707" "Multicopper oxidase, type 3"; "IPR017761" "Laccase"; "IPR034285" "Laccase, second cupredoxin domain"; "IPR034288" "Laccase, first cupredoxin domain"; "IPR034289" "Laccase, third cupredoxin domain"	PF00394 ; "PF07731" ; "PF07732"
TraesCS4A02G436200	11.2402	8.84712	1.18847	7.44416	9.75662e-14	5.68574e-13	GroupI		GO:0009058 "biosynthetic process" "biological_process"; "GO:0016746" "acyltransferase activity" "molecular_function"; "GO:0016747" "acyltransferase activity, transferring groups other than amino-acyl groups" "molecular_function"	IPR001099 "Chalcone/stilbene synthase, N-terminal"; "IPR011141" "Polyketide synthase, type III"; "IPR012328" "Chalcone/stilbene synthase, C-terminal"; "IPR016039" "Thiolase-like"	PF00195 ; "PF02797"
TraesCS4B02G300700	11.0146	8.84138	1.28796	6.86466	6.66511e-12	3.3325e-11	GroupI		GO:0016702 "oxidoreductase activity, acting on single donors with incorporation of molecular oxygen, incorporation of two atoms of oxygen" "molecular_function"; "GO:0046872" "metal ion binding" "molecular_function"	IPR004294 "Carotenoid oxygenase"	PF03055
TraesCS4B02G255200	58.2991	8.8306	0.841486	10.4941	9.19972e-26	1.41725e-24	GroupI	Dirigent protein [Source:UniProtKB/TrEMBL;Acc:A0A341U9U2]	"" ""	IPR004265 "Dirigent protein"	PF03018
TraesCS2D02G316300	289.429	8.81866	0.887382	9.93783	2.84962e-23	3.59523e-22	GroupI		"" ""	""
TraesCS2D02G204400	216.828	8.80443	0.817286	10.7728	4.62895e-27	7.93174e-26	GroupI		GO:0003824 "catalytic activity" "molecular_function"; "GO:0005737" "cytoplasm" "cellular_component"; "GO:0006559" "L-phenylalanine catabolic process" "biological_process"; "GO:0016841" "ammonia-lyase activity" "molecular_function"	IPR001106 "Aromatic amino acid lyase"; "IPR005922" "Phenylalanine ammonia-lyase"; "IPR008948" "L-Aspartase-like"; "IPR022313" "Phenylalanine/histidine ammonia-lyases, active site"; "IPR023144" "Phenylalanine ammonia-lyase, shielding domain superfamily"; "IPR024083" "Fumarase/histidase, N-terminal"	PF00221
TraesCS2A02G028100	23.7971	8.8022	1.1108	7.9242	2.29612e-15	1.54193e-14	GroupI		GO:0000287 "magnesium ion binding" "molecular_function"; "GO:0010333" "terpene synthase activity" "molecular_function"; "GO:0016829" "lyase activity" "molecular_function"	IPR001906 "Terpene synthase, N-terminal domain"; "IPR005630" "Terpene synthase, metal-binding domain"; "IPR008930" "Terpenoid cyclases/protein prenyltransferase alpha-alpha toroid"; "IPR008949" "Isoprenoid synthase domain superfamily"; "IPR036965" "Terpene synthase, N-terminal domain superfamily"	PF01397 ; "PF03936"
TraesCS5A02G439800	450.002	8.80109	0.556897	15.8038	2.92868e-56	4.39102e-54	GroupI	Pathogenesis-related protein 1-19 [Source:UniProtKB/TrEMBL;Acc:F8S6U9]	GO:0005576 "extracellular region" "cellular_component"; "GO:0005615" "extracellular space" "cellular_component"; "GO:0009607" "response to biotic stimulus" "biological_process"	IPR001283 "Cysteine-rich secretory protein-related"; "IPR002413" "Venom allergen 5-like"; "IPR014044" "CAP domain"; "IPR018244" "Allergen V5/Tpx-1-related, conserved site"; "IPR035940" "CAP superfamily"	PF00188
TraesCS2B02G626400	81.0157	8.80048	1.13471	7.75571	8.78532e-15	5.60302e-14	GroupI		GO:0003824 "catalytic activity" "molecular_function"; "GO:0008661" "1-deoxy-D-xylulose-5-phosphate synthase activity" "molecular_function"; "GO:0016114" "terpenoid biosynthetic process" "biological_process"	IPR005474 "Transketolase, N-terminal"; "IPR005475" "Transketolase-like, pyrimidine-binding domain"; "IPR005477" "Deoxyxylulose-5-phosphate synthase"; "IPR009014" "Transketolase C-terminal/Pyruvate-ferredoxin oxidoreductase domain II"; "IPR020826" "Transketolase binding site"; "IPR029061" "Thiamin diphosphate-binding fold"; "IPR033248" "Transketolase, C-terminal domain"	PF02779 ; "PF02780" ; "PF13292"
TraesCS1A02G351000	13.806	8.78927	1.1968	7.344	2.07309e-13	1.17584e-12	GroupI		"" ""	IPR007608 "Senescence regulator S40"	PF04520
TraesCS5B02G520400	277.075	8.78618	0.568998	15.4415	8.6099e-54	1.06447e-51	GroupI		GO:0048544 "recognition of pollen" "biological_process"	IPR000858 "S-locus glycoprotein domain"; "IPR001480" "Bulb-type lectin domain"; "IPR003609" "PAN/Apple domain"; "IPR036426" "Bulb-type lectin domain superfamily"	PF00954 ; "PF01453" ; "PF08276"
TraesCS3D02G305300	49.4111	8.76752	1.03659	8.45804	2.71909e-17	2.1319e-16	GroupI	Peroxidase [Source:UniProtKB/TrEMBL;Acc:A0A1D5WFR9]	GO:0004601 "peroxidase activity" "molecular_function"; "GO:0005576" "extracellular region" "cellular_component"; "GO:0006979" "response to oxidative stress" "biological_process"; "GO:0020037" "heme binding" "molecular_function"; "GO:0042744" "hydrogen peroxide catabolic process" "biological_process"; "GO:0046872" "metal ion binding" "molecular_function"	IPR000823 "Plant peroxidase"; "IPR002016" "Haem peroxidase"; "IPR010255" "Haem peroxidase superfamily"; "IPR019793" "Peroxidases heam-ligand binding site"; "IPR019794" "Peroxidase, active site"; "IPR033905" "Secretory peroxidase"	PF00141
TraesCS1B02G364200	219.079	8.75489	1.03116	8.49037	2.05988e-17	1.6334e-16	GroupI		GO:0005506 "iron ion binding" "molecular_function"; "GO:0009055" "electron transfer activity" "molecular_function"	IPR001080 "3Fe-4S ferredoxin"; "IPR001623" "DnaJ domain"; "IPR017896" "4Fe-4S ferredoxin-type, iron-sulphur binding domain"; "IPR017900" "4Fe-4S ferredoxin, iron-sulphur binding, conserved site"; "IPR036869" "Chaperone J-domain superfamily"	PF00226 ; "PF13370"
TraesCS1A02G383400	1108.78	8.74652	0.655079	13.3518	1.15546e-40	5.52046e-39	GroupI		"" ""	""
TraesCS1B02G413900	35.3759	8.7379	1.06985	8.16739	3.15144e-16	2.27519e-15	GroupI		GO:0008375 "acetylglucosaminyltransferase activity" "molecular_function"; "GO:0016020" "membrane" "cellular_component"; "GO:0016757" "glycosyltransferase activity" "molecular_function"	IPR003406 "Glycosyl transferase, family 14"; "IPR044174" "Glycosyltransferase BC10-like"	PF02485
TraesCSU02G075600	59.9791	8.72935	0.834065	10.466	1.23723e-25	1.8915e-24	GroupI		GO:0005524 "ATP binding" "molecular_function"; "GO:0016887" "ATPase" "molecular_function"	IPR003593 "AAA+ ATPase domain"; "IPR003959" "ATPase, AAA-type, core"; "IPR003960" "ATPase, AAA-type, conserved site"; "IPR025753" "AAA-type ATPase, N-terminal domain"; "IPR027417" "P-loop containing nucleoside triphosphate hydrolase"	PF00004 ; "PF14363"
TraesCS7D02G171000	9.86514	8.72827	2.27382	3.83859	0.000123742	0.000295684	GroupI		GO:0006629 "lipid metabolic process" "biological_process"; "GO:0016787" "hydrolase activity" "molecular_function"	IPR002921 "Fungal lipase-like domain"; "IPR029058" "Alpha/Beta hydrolase fold"	PF01764
TraesCS1A02G386500	46.6061	8.71852	0.879844	9.90917	3.79807e-23	4.73028e-22	GroupI		GO:0008375 "acetylglucosaminyltransferase activity" "molecular_function"; "GO:0016020" "membrane" "cellular_component"; "GO:0016757" "glycosyltransferase activity" "molecular_function"	IPR003406 "Glycosyl transferase, family 14"; "IPR044174" "Glycosyltransferase BC10-like"	PF02485
TraesCS1A02G413400	36.1412	8.71716	0.897428	9.7135	2.64105e-22	3.09612e-21	GroupI	3-ketoacyl-CoA synthase [Source:UniProtKB/TrEMBL;Acc:A0A1D5RTS5]	GO:0006633 "fatty acid biosynthetic process" "biological_process"; "GO:0016020" "membrane" "cellular_component"; "GO:0016021" "integral component of membrane" "cellular_component"; "GO:0016746" "acyltransferase activity" "molecular_function"; "GO:0016747" "acyltransferase activity, transferring groups other than amino-acyl groups" "molecular_function"	IPR012392 "Very-long-chain 3-ketoacyl-CoA synthase"; "IPR013601" "FAE1/Type III polyketide synthase-like protein"; "IPR013747" "3-Oxoacyl-[acyl-carrier-protein (ACP)] synthase III, C-terminal"; "IPR016039" "Thiolase-like"	PF08392 ; "PF08541"
TraesCS5D02G408200	2778.31	8.71066	0.725993	11.9983	3.62785e-33	9.88176e-32	GroupI		GO:0004568 "chitinase activity" "molecular_function"; "GO:0005975" "carbohydrate metabolic process" "biological_process"; "GO:0006032" "chitin catabolic process" "biological_process"; "GO:0016998" "cell wall macromolecule catabolic process" "biological_process"	IPR000726 "Glycoside hydrolase, family 19, catalytic"; "IPR016283" "Glycoside hydrolase, family 19"; "IPR023346" "Lysozyme-like domain superfamily"	PF00182
TraesCS4D02G197400	14.2175	8.70944	0.993096	8.76999	1.78688e-18	1.53669e-17	GroupI		"" ""	IPR004883 "Lateral organ boundaries, LOB"	PF03195
TraesCS3D02G113200	89.9286	8.6995	0.803296	10.8298	2.48821e-27	4.36196e-26	GroupI		GO:0003677 "DNA binding" "molecular_function"; "GO:0003700" "DNA-binding transcription factor activity" "molecular_function"; "GO:0005634" "nucleus" "cellular_component"; "GO:0006355" "regulation of transcription, DNA-templated" "biological_process"; "GO:0043565" "sequence-specific DNA binding" "molecular_function"; "GO:0050896" "response to stimulus" "biological_process"	IPR003657 "WRKY domain"; "IPR036576" "WRKY domain superfamily"	PF03106
TraesCS7D02G303000	20.1227	8.68408	0.964815	9.00077	2.24136e-19	2.07867e-18	GroupI		GO:0006629 "lipid metabolic process" "biological_process"; "GO:0016787" "hydrolase activity" "molecular_function"	IPR002921 "Fungal lipase-like domain"; "IPR029058" "Alpha/Beta hydrolase fold"	PF01764
TraesCS7B02G216700	68.8233	8.67766	0.865931	10.0212	1.23017e-23	1.59745e-22	GroupI		"" ""	IPR010903 "Protein of unknown function DUF1517"	PF07466
TraesCS5B02G203100	24.6445	8.67676	0.90181	9.62149	6.48835e-22	7.39583e-21	GroupI		GO:0003677 "DNA binding" "molecular_function"	IPR001005 "SANT/Myb domain"; "IPR009057" "Homeobox-like domain superfamily"; "IPR017930" "Myb domain"	PF00249
TraesCS1D02G431200	207.5	8.67615	0.854219	10.1568	3.08988e-24	4.22335e-23	GroupI		GO:0004553 "hydrolase activity, hydrolyzing O-glycosyl compounds" "molecular_function"; "GO:0005975" "carbohydrate metabolic process" "biological_process"	IPR000490 "Glycoside hydrolase family 17"; "IPR012946" "X8 domain"; "IPR017853" "Glycoside hydrolase superfamily"	PF00332 ; "PF07983"
TraesCS4B02G377400	19.5526	8.6454	0.948902	9.11096	8.16573e-20	7.86978e-19	GroupI		GO:0030145 "manganese ion binding" "molecular_function"	IPR001929 "Germin"; "IPR006045" "Cupin 1"; "IPR011051" "RmlC-like cupin domain superfamily"; "IPR014710" "RmlC-like jelly roll fold"; "IPR019780" "Germin, manganese binding site"	PF00190
TraesCS6A02G297500	25.5429	8.64466	0.905262	9.54934	1.30521e-21	1.45291e-20	GroupI		GO:0009055 "electron transfer activity" "molecular_function"	IPR003245 "Phytocyanin domain"; "IPR008972" "Cupredoxin"; "IPR028871" "Blue (type 1) copper protein, binding site"; "IPR039391" "Phytocyanin"	PF02298
TraesCS7D02G368700	227.578	8.6302	0.688315	12.5381	4.61659e-36	1.56408e-34	GroupI		GO:0016491 "oxidoreductase activity" "molecular_function"; "GO:0050660" "flavin adenine dinucleotide binding" "molecular_function"; "GO:0071949" "FAD binding" "molecular_function"	IPR006094 "FAD linked oxidase, N-terminal"; "IPR012951" "Berberine/berberine-like"; "IPR016166" "FAD-binding domain, PCMH-type"; "IPR016167" "FAD-binding, type PCMH, subdomain 1"; "IPR036318" "FAD-binding, type PCMH-like superfamily"	PF01565 ; "PF08031"
TraesCS3D02G475200	5399.07	8.62833	0.566151	15.2403	1.90871e-52	2.15697e-50	GroupI		GO:0002215 "defense response to nematode" "biological_process"; "GO:0004553" "hydrolase activity, hydrolyzing O-glycosyl compounds" "molecular_function"; "GO:0005618" "cell wall" "cellular_component"; "GO:0005774" "vacuolar membrane" "cellular_component"; "GO:0005975" "carbohydrate metabolic process" "biological_process"; "GO:0008152" "metabolic process" "biological_process"; "GO:0009651" "respon…	IPR000490 "Glycoside hydrolase family 17"; "IPR017853" "Glycoside hydrolase superfamily"	PF00332
TraesCS2D02G348800	613.559	8.6235	0.498623	17.2946	5.16562e-67	1.56269e-64	GroupI		GO:0000272 "polysaccharide catabolic process" "biological_process"; "GO:0004568" "chitinase activity" "molecular_function"; "GO:0005975" "carbohydrate metabolic process" "biological_process"; "GO:0006032" "chitin catabolic process" "biological_process"; "GO:0008061" "chitin binding" "molecular_function"; "GO:0008152" "metabolic process" "biological_process"; "GO:0016787" "hydrolase activity" "mol…	IPR000726 "Glycoside hydrolase, family 19, catalytic"; "IPR001002" "Chitin-binding, type 1"; "IPR016283" "Glycoside hydrolase, family 19"; "IPR018371" "Chitin-binding, type 1, conserved site"; "IPR023346" "Lysozyme-like domain superfamily"; "IPR036861" "Endochitinase-like superfamily"	PF00182 ; "PF00187"
TraesCS4A02G454300	84.4624	8.62299	0.792462	10.8813	1.41574e-27	2.52656e-26	GroupI		GO:0005515 "protein binding" "molecular_function"; "GO:0016021" "integral component of membrane" "cellular_component"	IPR001611 "Leucine-rich repeat"; "IPR003591" "Leucine-rich repeat, typical subtype"; "IPR013210" "Leucine-rich repeat-containing N-terminal, plant-type"; "IPR032675" "Leucine-rich repeat domain superfamily"	PF00560 ; "PF08263"
TraesCS7D02G463700	1644.61	8.61814	0.592187	14.5531	5.58338e-48	4.64958e-46	GroupI		GO:0004672 "protein kinase activity" "molecular_function"; "GO:0004674" "protein serine/threonine kinase activity" "molecular_function"; "GO:0005515" "protein binding" "molecular_function"; "GO:0005524" "ATP binding" "molecular_function"; "GO:0006468" "protein phosphorylation" "biological_process"; "GO:0016021" "integral component of membrane" "cellular_component"	IPR000719 "Protein kinase domain"; "IPR001245" "Serine-threonine/tyrosine-protein kinase, catalytic domain"; "IPR001611" "Leucine-rich repeat"; "IPR003591" "Leucine-rich repeat, typical subtype"; "IPR008271" "Serine/threonine-protein kinase, active site"; "IPR011009" "Protein kinase-like domain superfamily"; "IPR013210" "Leucine-rich repeat-containing N-terminal, plant-type"; "IPR017441" "Protein…	PF00560 ; "PF07714" ; "PF08263" ; "PF13855"
TraesCS3D02G349100	20.1975	8.61621	0.995679	8.65361	4.9896e-18	4.15106e-17	GroupI		"" ""	IPR022742 "Serine aminopeptidase, S33"; "IPR029058" "Alpha/Beta hydrolase fold"	PF12146
TraesCS2B02G035400	20.7804	8.61281	0.885735	9.72391	2.38445e-22	2.80638e-21	GroupI		GO:0004672 "protein kinase activity" "molecular_function"; "GO:0005524" "ATP binding" "molecular_function"; "GO:0006468" "protein phosphorylation" "biological_process"	IPR000719 "Protein kinase domain"; "IPR008271" "Serine/threonine-protein kinase, active site"; "IPR011009" "Protein kinase-like domain superfamily"; "IPR017441" "Protein kinase, ATP binding site"; "IPR025886" "Phloem protein 2-like"	PF00069 ; "PF14299"
TraesCS2A02G459900	9.79927	8.60526	1.38657	6.20614	5.43019e-10	2.28508e-09	GroupI		GO:0005576 "extracellular region" "cellular_component"; "GO:0030145" "manganese ion binding" "molecular_function"; "GO:0045735" "nutrient reservoir activity" "molecular_function"	IPR001929 "Germin"; "IPR006045" "Cupin 1"; "IPR011051" "RmlC-like cupin domain superfamily"; "IPR014710" "RmlC-like jelly roll fold"; "IPR019780" "Germin, manganese binding site"	PF00190
TraesCS5D02G049200	2774.86	8.59795	0.51286	16.7647	4.4207e-63	1.0531e-60	GroupI		GO:0016021 "integral component of membrane" "cellular_component"	""
TraesCS5B02G270800	72.064	8.59493	0.917495	9.36783	7.40424e-21	7.7916e-20	GroupI		GO:0004672 "protein kinase activity" "molecular_function"; "GO:0005524" "ATP binding" "molecular_function"; "GO:0006468" "protein phosphorylation" "biological_process"; "GO:0048544" "recognition of pollen" "biological_process"	IPR000719 "Protein kinase domain"; "IPR000858" "S-locus glycoprotein domain"; "IPR003609" "PAN/Apple domain"; "IPR008271" "Serine/threonine-protein kinase, active site"; "IPR011009" "Protein kinase-like domain superfamily"; "IPR017441" "Protein kinase, ATP binding site"	PF00069 ; "PF00954" ; "PF08276"
TraesCS2A02G504800	18.5022	8.58504	1.09111	7.86818	3.59826e-15	2.37346e-14	GroupI		GO:0016021 "integral component of membrane" "cellular_component"	""
TraesCS2D02G104700	23.7899	8.56738	0.923512	9.27695	1.74398e-20	1.7759e-19	GroupI		GO:0003677 "DNA binding" "molecular_function"; "GO:0003700" "DNA-binding transcription factor activity" "molecular_function"; "GO:0005634" "nucleus" "cellular_component"; "GO:0006355" "regulation of transcription, DNA-templated" "biological_process"; "GO:0043565" "sequence-specific DNA binding" "molecular_function"; "GO:0050896" "response to stimulus" "biological_process"	IPR003657 "WRKY domain"; "IPR036576" "WRKY domain superfamily"	PF03106
TraesCS6B02G091300	16.3709	8.56732	1.0306	8.31295	9.33538e-17	7.02455e-16	GroupI		GO:0000287 "magnesium ion binding" "molecular_function"; "GO:0010333" "terpene synthase activity" "molecular_function"; "GO:0016829" "lyase activity" "molecular_function"	IPR001906 "Terpene synthase, N-terminal domain"; "IPR005630" "Terpene synthase, metal-binding domain"; "IPR008930" "Terpenoid cyclases/protein prenyltransferase alpha-alpha toroid"; "IPR008949" "Isoprenoid synthase domain superfamily"; "IPR036965" "Terpene synthase, N-terminal domain superfamily"	PF01397 ; "PF03936"
TraesCS2D02G575800	43.3391	8.56517	1.30719	6.55235	5.66387e-11	2.60798e-10	GroupI		GO:0003824 "catalytic activity" "molecular_function"; "GO:0008299" "isoprenoid biosynthetic process" "biological_process"; "GO:0008661" "1-deoxy-D-xylulose-5-phosphate synthase activity" "molecular_function"; "GO:0009228" "thiamine biosynthetic process" "biological_process"; "GO:0016114" "terpenoid biosynthetic process" "biological_process"; "GO:0016740" "transferase activity" "molecular_function…	IPR005474 "Transketolase, N-terminal"; "IPR005475" "Transketolase-like, pyrimidine-binding domain"; "IPR005477" "Deoxyxylulose-5-phosphate synthase"; "IPR009014" "Transketolase C-terminal/Pyruvate-ferredoxin oxidoreductase domain II"; "IPR020826" "Transketolase binding site"; "IPR029061" "Thiamin diphosphate-binding fold"; "IPR033248" "Transketolase, C-terminal domain"	PF02779 ; "PF02780" ; "PF13292"
TraesCS2D02G017400	20.5121	8.56258	1.01142	8.46592	2.54139e-17	1.99693e-16	GroupI		GO:0004672 "protein kinase activity" "molecular_function"; "GO:0004674" "protein serine/threonine kinase activity" "molecular_function"; "GO:0005524" "ATP binding" "molecular_function"; "GO:0006468" "protein phosphorylation" "biological_process"; "GO:0048544" "recognition of pollen" "biological_process"	IPR000719 "Protein kinase domain"; "IPR000858" "S-locus glycoprotein domain"; "IPR001480" "Bulb-type lectin domain"; "IPR003609" "PAN/Apple domain"; "IPR008271" "Serine/threonine-protein kinase, active site"; "IPR011009" "Protein kinase-like domain superfamily"; "IPR017441" "Protein kinase, ATP binding site"; "IPR024171" "S-receptor-like serine/threonine-protein kinase"; "IPR036426" "Bulb-type le…	PF00069 ; "PF00954" ; "PF01453" ; "PF08276"
TraesCS2A02G196400	26.5268	8.55499	1.002	8.53795	1.3662e-17	1.09863e-16	GroupI	Phenylalanine ammonia-lyase [Source:UniProtKB/TrEMBL;Acc:A0A1D5TL36]	GO:0003824 "catalytic activity" "molecular_function"; "GO:0005737" "cytoplasm" "cellular_component"; "GO:0006559" "L-phenylalanine catabolic process" "biological_process"; "GO:0009800" "cinnamic acid biosynthetic process" "biological_process"; "GO:0016841" "ammonia-lyase activity" "molecular_function"; "GO:0045548" "phenylalanine ammonia-lyase activity" "molecular_function"	IPR001106 "Aromatic amino acid lyase"; "IPR005922" "Phenylalanine ammonia-lyase"; "IPR008948" "L-Aspartase-like"; "IPR022313" "Phenylalanine/histidine ammonia-lyases, active site"; "IPR023144" "Phenylalanine ammonia-lyase, shielding domain superfamily"; "IPR024083" "Fumarase/histidase, N-terminal"	PF00221
TraesCS5A02G400500	17.972	8.5494	0.892908	9.57479	1.02066e-21	1.14509e-20	GroupI	Peroxidase [Source:UniProtKB/TrEMBL;Acc:A0A1D5YDM0]	GO:0004601 "peroxidase activity" "molecular_function"; "GO:0005576" "extracellular region" "cellular_component"; "GO:0006979" "response to oxidative stress" "biological_process"; "GO:0020037" "heme binding" "molecular_function"; "GO:0042744" "hydrogen peroxide catabolic process" "biological_process"; "GO:0046872" "metal ion binding" "molecular_function"	IPR000823 "Plant peroxidase"; "IPR002016" "Haem peroxidase"; "IPR010255" "Haem peroxidase superfamily"; "IPR019793" "Peroxidases heam-ligand binding site"; "IPR033905" "Secretory peroxidase"	PF00141
TraesCS6D02G300600	49.7442	8.54537	0.758143	11.2714	1.81555e-29	3.75121e-28	GroupI		GO:0016491 "oxidoreductase activity" "molecular_function"; "GO:0046872" "metal ion binding" "molecular_function"	IPR005123 "Oxoglutarate/iron-dependent dioxygenase"; "IPR026992" "Non-haem dioxygenase N-terminal domain"; "IPR027443" "Isopenicillin N synthase-like"	PF03171 ; "PF14226"
TraesCSU02G009100	137.386	8.53558	0.932346	9.15495	5.43832e-20	5.31997e-19	GroupI		GO:0004497 "monooxygenase activity" "molecular_function"; "GO:0005506" "iron ion binding" "molecular_function"; "GO:0016021" "integral component of membrane" "cellular_component"; "GO:0016705" "oxidoreductase activity, acting on paired donors, with incorporation or reduction of molecular oxygen" "molecular_function"; "GO:0020037" "heme binding" "molecular_function"	IPR001128 "Cytochrome P450"; "IPR002401" "Cytochrome P450, E-class, group I"; "IPR017972" "Cytochrome P450, conserved site"; "IPR036396" "Cytochrome P450 superfamily"	PF00067
TraesCS2B02G451000	21.8069	8.53425	0.947177	9.0102	2.05683e-19	1.9135e-18	GroupI		GO:0009733 "response to auxin" "biological_process"	IPR003676 "Small auxin-up RNA"	PF02519
TraesCS3B02G536100	107.26	8.52248	0.958349	8.89288	5.95449e-19	5.33206e-18	GroupI		GO:0005515 "protein binding" "molecular_function"; "GO:0006749" "glutathione metabolic process" "biological_process"	IPR004045 "Glutathione S-transferase, N-terminal"; "IPR004046" "Glutathione S-transferase, C-terminal"; "IPR010987" "Glutathione S-transferase, C-terminal-like"; "IPR036249" "Thioredoxin-like superfamily"; "IPR036282" "Glutathione S-transferase, C-terminal domain superfamily"	PF00043 ; "PF02798"
TraesCS3D02G483000	44.6694	8.51768	0.770478	11.0551	2.07188e-28	3.9348e-27	GroupI		GO:0005515 "protein binding" "molecular_function"; "GO:0006749" "glutathione metabolic process" "biological_process"	IPR004045 "Glutathione S-transferase, N-terminal"; "IPR004046" "Glutathione S-transferase, C-terminal"; "IPR010987" "Glutathione S-transferase, C-terminal-like"; "IPR036249" "Thioredoxin-like superfamily"; "IPR036282" "Glutathione S-transferase, C-terminal domain superfamily"; "IPR040079" "Glutathione Transferase family"	PF00043 ; "PF02798"
TraesCSU02G159600	18.6039	8.49785	0.907236	9.36675	7.48027e-21	7.86676e-20	GroupI		GO:0006508 "proteolysis" "biological_process"; "GO:0008234" "cysteine-type peptidase activity" "molecular_function"	IPR000169 "Cysteine peptidase, cysteine active site"; "IPR000668" "Peptidase C1A, papain C-terminal"; "IPR013201" "Cathepsin propeptide inhibitor domain (I29)"; "IPR025660" "Cysteine peptidase, histidine active site"; "IPR038765" "Papain-like cysteine peptidase superfamily"; "IPR039417" "Papain-like cysteine endopeptidase"	PF00112 ; "PF08246"
TraesCS3A02G093900	960.806	8.49153	0.678775	12.5101	6.57571e-36	2.20272e-34	GroupI		GO:0004867 "serine-type endopeptidase inhibitor activity" "molecular_function"; "GO:0009611" "response to wounding" "biological_process"	IPR000864 "Proteinase inhibitor I13, potato inhibitor I"; "IPR036354" "Proteinase inhibitor I13, potato inhibitor I superfamily"	PF00280
TraesCS2A02G027500	17.685	8.48486	0.951712	8.91537	4.86209e-19	4.38775e-18	GroupI		GO:0004497 "monooxygenase activity" "molecular_function"; "GO:0005506" "iron ion binding" "molecular_function"; "GO:0016705" "oxidoreductase activity, acting on paired donors, with incorporation or reduction of molecular oxygen" "molecular_function"; "GO:0020037" "heme binding" "molecular_function"	IPR001128 "Cytochrome P450"; "IPR002401" "Cytochrome P450, E-class, group I"; "IPR017972" "Cytochrome P450, conserved site"; "IPR036396" "Cytochrome P450 superfamily"	PF00067
TraesCS3D02G438600	244.752	8.47898	0.795631	10.6569	1.61869e-26	2.65711e-25	GroupI		GO:0004672 "protein kinase activity" "molecular_function"; "GO:0005515" "protein binding" "molecular_function"; "GO:0005524" "ATP binding" "molecular_function"; "GO:0006468" "protein phosphorylation" "biological_process"	IPR000719 "Protein kinase domain"; "IPR001611" "Leucine-rich repeat"; "IPR003591" "Leucine-rich repeat, typical subtype"; "IPR008271" "Serine/threonine-protein kinase, active site"; "IPR011009" "Protein kinase-like domain superfamily"; "IPR017441" "Protein kinase, ATP binding site"; "IPR032675" "Leucine-rich repeat domain superfamily"	PF00069 ; "PF13855"
TraesCS6D02G363200	28.7495	8.47703	0.949595	8.92699	4.3776e-19	3.96518e-18	GroupI		GO:0004672 "protein kinase activity" "molecular_function"; "GO:0005524" "ATP binding" "molecular_function"; "GO:0006468" "protein phosphorylation" "biological_process"	IPR000719 "Protein kinase domain"; "IPR002902" "Gnk2-homologous domain"; "IPR008271" "Serine/threonine-protein kinase, active site"; "IPR011009" "Protein kinase-like domain superfamily"; "IPR017441" "Protein kinase, ATP binding site"; "IPR038408" "Gnk2-homologous domain superfamily"	PF00069 ; "PF01657"
TraesCS1A02G186600	19.3029	8.47679	1.14987	7.37195	1.68153e-13	9.60923e-13	GroupI		GO:0005515 "protein binding" "molecular_function"; "GO:0006749" "glutathione metabolic process" "biological_process"	IPR004045 "Glutathione S-transferase, N-terminal"; "IPR004046" "Glutathione S-transferase, C-terminal"; "IPR010987" "Glutathione S-transferase, C-terminal-like"; "IPR036249" "Thioredoxin-like superfamily"; "IPR036282" "Glutathione S-transferase, C-terminal domain superfamily"	PF00043 ; "PF02798"
TraesCS5A02G090600	628.848	8.47324	0.68315	12.4032	2.511e-35	8.075e-34	GroupI		GO:0006952 "defense response" "biological_process"	IPR000916 "Bet v I/Major latex protein"; "IPR023393" "START-like domain superfamily"	PF00407
TraesCS5B02G405300	75.6448	8.46965	0.776876	10.9022	1.12524e-27	2.02185e-26	GroupI	Peroxidase [Source:UniProtKB/TrEMBL;Acc:A0A1D5Z2R4]	GO:0004601 "peroxidase activity" "molecular_function"; "GO:0005576" "extracellular region" "cellular_component"; "GO:0006979" "response to oxidative stress" "biological_process"; "GO:0020037" "heme binding" "molecular_function"; "GO:0042744" "hydrogen peroxide catabolic process" "biological_process"; "GO:0046872" "metal ion binding" "molecular_function"	IPR000823 "Plant peroxidase"; "IPR002016" "Haem peroxidase"; "IPR010255" "Haem peroxidase superfamily"; "IPR019793" "Peroxidases heam-ligand binding site"; "IPR033905" "Secretory peroxidase"	PF00141
TraesCS2B02G533000	9.36541	8.46819	1.1309	7.488	6.99289e-14	4.12793e-13	GroupI		"" ""	""
TraesCS7D02G475400	148.157	8.45956	0.992878	8.52024	1.59227e-17	1.27369e-16	GroupI		GO:0004672 "protein kinase activity" "molecular_function"; "GO:0005524" "ATP binding" "molecular_function"; "GO:0006468" "protein phosphorylation" "biological_process"	IPR000719 "Protein kinase domain"; "IPR008271" "Serine/threonine-protein kinase, active site"; "IPR011009" "Protein kinase-like domain superfamily"	PF00069
TraesCSU02G009300	28.9269	8.45763	0.919106	9.20201	3.51307e-20	3.49309e-19	GroupI		GO:0005509 "calcium ion binding" "molecular_function"; "GO:0030247" "polysaccharide binding" "molecular_function"	IPR000152 "EGF-type aspartate/asparagine hydroxylation site"; "IPR000742" "EGF-like domain"; "IPR001881" "EGF-like calcium-binding domain"; "IPR009030" "Growth factor receptor cysteine-rich domain superfamily"; "IPR018097" "EGF-like calcium-binding, conserved site"; "IPR025287" "Wall-associated receptor kinase, galacturonan-binding domain"	PF13947
TraesCS2B02G513600	54.5944	8.44512	0.921365	9.16588	4.91451e-20	4.82689e-19	GroupI	Serine/threonine-protein kinase [Source:UniProtKB/TrEMBL;Acc:A0A1D6RL39]	GO:0004672 "protein kinase activity" "molecular_function"; "GO:0004674" "protein serine/threonine kinase activity" "molecular_function"; "GO:0005524" "ATP binding" "molecular_function"; "GO:0006468" "protein phosphorylation" "biological_process"; "GO:0016021" "integral component of membrane" "cellular_component"; "GO:0048544" "recognition of pollen" "biological_process"	IPR000719 "Protein kinase domain"; "IPR000858" "S-locus glycoprotein domain"; "IPR001480" "Bulb-type lectin domain"; "IPR003609" "PAN/Apple domain"; "IPR008271" "Serine/threonine-protein kinase, active site"; "IPR011009" "Protein kinase-like domain superfamily"; "IPR017441" "Protein kinase, ATP binding site"; "IPR024171" "S-receptor-like serine/threonine-protein kinase"; "IPR036426" "Bulb-type le…	PF00069 ; "PF00954" ; "PF01453" ; "PF08276"
TraesCS1D02G052500	10.8158	8.43853	1.1505	7.33464	2.22326e-13	1.2584e-12	GroupI		GO:0003824 "catalytic activity" "molecular_function"; "GO:0006520" "cellular amino acid metabolic process" "biological_process"; "GO:0016830" "carbon-carbon lyase activity" "molecular_function"; "GO:0016831" "carboxy-lyase activity" "molecular_function"; "GO:0019752" "carboxylic acid metabolic process" "biological_process"; "GO:0030170" "pyridoxal phosphate binding" "molecular_function"	IPR002129 "Pyridoxal phosphate-dependent decarboxylase"; "IPR010977" "Aromatic-L-amino-acid decarboxylase"; "IPR015421" "Pyridoxal phosphate-dependent transferase, major domain"; "IPR015422" "Pyridoxal phosphate-dependent transferase domain 1"; "IPR015424" "Pyridoxal phosphate-dependent transferase"; "IPR021115" "Pyridoxal-phosphate binding site"	PF00282
TraesCS2D02G030100	355.657	8.42509	0.781598	10.7793	4.31066e-27	7.40306e-26	GroupI		GO:0000287 "magnesium ion binding" "molecular_function"; "GO:0010333" "terpene synthase activity" "molecular_function"; "GO:0016102" "diterpenoid biosynthetic process" "biological_process"; "GO:0016829" "lyase activity" "molecular_function"; "GO:0046872" "metal ion binding" "molecular_function"	IPR001906 "Terpene synthase, N-terminal domain"; "IPR005630" "Terpene synthase, metal-binding domain"; "IPR008930" "Terpenoid cyclases/protein prenyltransferase alpha-alpha toroid"; "IPR008949" "Isoprenoid synthase domain superfamily"; "IPR036965" "Terpene synthase, N-terminal domain superfamily"	PF01397 ; "PF03936"
TraesCS3A02G050300	24.187	8.42082	0.895797	9.40036	5.43748e-21	5.76991e-20	GroupI		GO:0004672 "protein kinase activity" "molecular_function"; "GO:0005524" "ATP binding" "molecular_function"; "GO:0006468" "protein phosphorylation" "biological_process"; "GO:0016021" "integral component of membrane" "cellular_component"; "GO:0030247" "polysaccharide binding" "molecular_function"	IPR000719 "Protein kinase domain"; "IPR008271" "Serine/threonine-protein kinase, active site"; "IPR011009" "Protein kinase-like domain superfamily"; "IPR017441" "Protein kinase, ATP binding site"; "IPR025287" "Wall-associated receptor kinase, galacturonan-binding domain"; "IPR032872" "Wall-associated receptor kinase, C-terminal"	PF00069 ; "PF13947" ; "PF14380"
TraesCS5B02G336900	50.6224	8.40638	0.930622	9.03308	1.6691e-19	1.5645e-18	GroupI		GO:0005515 "protein binding" "molecular_function"; "GO:0016021" "integral component of membrane" "cellular_component"	IPR002110 "Ankyrin repeat"; "IPR020683" "Ankyrin repeat-containing domain"; "IPR026961" "PGG domain"; "IPR036770" "Ankyrin repeat-containing domain superfamily"	PF12796 ; "PF13857" ; "PF13962"
TraesCS1A02G349900	220.749	8.40046	0.918233	9.14851	5.77251e-20	5.63479e-19	GroupI		GO:0005506 "iron ion binding" "molecular_function"; "GO:0009055" "electron transfer activity" "molecular_function"	IPR001080 "3Fe-4S ferredoxin"; "IPR001623" "DnaJ domain"; "IPR017896" "4Fe-4S ferredoxin-type, iron-sulphur binding domain"; "IPR017900" "4Fe-4S ferredoxin, iron-sulphur binding, conserved site"; "IPR036869" "Chaperone J-domain superfamily"	PF00226 ; "PF13370"
TraesCS3B02G059700	26.4172	8.3977	1.20855	6.94858	3.68969e-12	1.88648e-11	GroupI		GO:0016855 "racemase and epimerase activity, acting on amino acids and derivatives" "molecular_function"	IPR013341 "Mandelate racemase/muconate lactonizing enzyme, N-terminal domain"; "IPR013342" "Mandelate racemase/muconate lactonizing enzyme, C-terminal"; "IPR029017" "Enolase-like, N-terminal"; "IPR029065" "Enolase C-terminal domain-like"; "IPR034603" "Dipeptide epimerase"; "IPR036849" "Enolase-like, C-terminal domain superfamily"	PF02746 ; "PF13378"
TraesCS5D02G030000	41.2365	8.39411	0.877174	9.5695	1.07427e-21	1.20345e-20	GroupI		GO:0005515 "protein binding" "molecular_function"; "GO:0006749" "glutathione metabolic process" "biological_process"	IPR004045 "Glutathione S-transferase, N-terminal"; "IPR004046" "Glutathione S-transferase, C-terminal"; "IPR010987" "Glutathione S-transferase, C-terminal-like"; "IPR034347" "Glutathione S-transferases Phi, C-terminal"; "IPR036249" "Thioredoxin-like superfamily"; "IPR036282" "Glutathione S-transferase, C-terminal domain superfamily"	PF00043 ; "PF02798"
TraesCS7A02G530200	10.688	8.39336	0.970639	8.64725	5.27536e-18	4.37974e-17	GroupI		"" ""	IPR005123 "Oxoglutarate/iron-dependent dioxygenase"; "IPR026992" "Non-haem dioxygenase N-terminal domain"; "IPR027443" "Isopenicillin N synthase-like"	PF03171 ; "PF14226"
TraesCSU02G176200	6744.35	8.38047	0.794464	10.5486	5.15697e-26	8.14077e-25	GroupI		"" ""	IPR004146 "DC1"	PF03107
TraesCS6B02G412500	21.1302	8.37299	0.913599	9.16484	4.96227e-20	4.8703e-19	GroupI		GO:0004672 "protein kinase activity" "molecular_function"; "GO:0005515" "protein binding" "molecular_function"; "GO:0005524" "ATP binding" "molecular_function"; "GO:0006468" "protein phosphorylation" "biological_process"; "GO:0016021" "integral component of membrane" "cellular_component"	IPR000719 "Protein kinase domain"; "IPR001611" "Leucine-rich repeat"; "IPR003591" "Leucine-rich repeat, typical subtype"; "IPR008271" "Serine/threonine-protein kinase, active site"; "IPR011009" "Protein kinase-like domain superfamily"; "IPR017441" "Protein kinase, ATP binding site"; "IPR032675" "Leucine-rich repeat domain superfamily"	PF00069 ; "PF00560" ; "PF13855"
TraesCS2D02G421700	8.59075	8.36939	1.07989	7.75025	9.17123e-15	5.83933e-14	GroupI		GO:0004650 "polygalacturonase activity" "molecular_function"	IPR011050 "Pectin lyase fold/virulence factor"; "IPR024535" "Pectate lyase superfamily protein"; "IPR039279" "Polygalacturonase QRT3-like"	PF12708
TraesCS2A02G394900	489.004	8.36093	0.909934	9.1885	3.98364e-20	3.94378e-19	GroupI		GO:0016491 "oxidoreductase activity" "molecular_function"; "GO:0046872" "metal ion binding" "molecular_function"	IPR005123 "Oxoglutarate/iron-dependent dioxygenase"; "IPR026992" "Non-haem dioxygenase N-terminal domain"; "IPR027443" "Isopenicillin N synthase-like"	PF03171 ; "PF14226"
TraesCS3D02G477300	4861.48	8.35084	0.543929	15.3528	3.39071e-53	4.01072e-51	GroupI	Endo-beta-1,3-glucanase [Source:UniProtKB/TrEMBL;Acc:Q1ERG1]	GO:0004553 "hydrolase activity, hydrolyzing O-glycosyl compounds" "molecular_function"; "GO:0005975" "carbohydrate metabolic process" "biological_process"; "GO:0008152" "metabolic process" "biological_process"; "GO:0016787" "hydrolase activity" "molecular_function"; "GO:0016798" "hydrolase activity, acting on glycosyl bonds" "molecular_function"; "GO:0042973" "glucan endo-1,3-beta-D-glucosidase a…	IPR000490 "Glycoside hydrolase family 17"; "IPR017853" "Glycoside hydrolase superfamily"	PF00332
TraesCS3B02G522100	25.6642	8.35022	0.965151	8.65172	5.07293e-18	4.21884e-17	GroupI		GO:0005515 "protein binding" "molecular_function"	IPR001611 "Leucine-rich repeat"; "IPR013210" "Leucine-rich repeat-containing N-terminal, plant-type"; "IPR032675" "Leucine-rich repeat domain superfamily"	PF08263 ; "PF13855"
TraesCS2B02G148500	64.0491	8.34655	0.902885	9.24431	2.3676e-20	2.38677e-19	GroupI		GO:0004672 "protein kinase activity" "molecular_function"; "GO:0005524" "ATP binding" "molecular_function"; "GO:0006468" "protein phosphorylation" "biological_process"; "GO:0016301" "kinase activity" "molecular_function"; "GO:0016310" "phosphorylation" "biological_process"; "GO:0030246" "carbohydrate binding" "molecular_function"	IPR000719 "Protein kinase domain"; "IPR001220" "Legume lectin domain"; "IPR001245" "Serine-threonine/tyrosine-protein kinase, catalytic domain"; "IPR011009" "Protein kinase-like domain superfamily"; "IPR013320" "Concanavalin A-like lectin/glucanase domain superfamily"; "IPR017441" "Protein kinase, ATP binding site"	PF00139 ; "PF07714"
TraesCS6A02G077000	21.3363	8.34532	0.934144	8.93366	4.12141e-19	3.74106e-18	GroupI	Xylanase inhibitor XIP-III [Source:UniProtKB/TrEMBL;Acc:Q4W6G2]	GO:0004568 "chitinase activity" "molecular_function"; "GO:0004857" "enzyme inhibitor activity" "molecular_function"; "GO:0005515" "protein binding" "molecular_function"; "GO:0005576" "extracellular region" "cellular_component"; "GO:0005975" "carbohydrate metabolic process" "biological_process"; "GO:0006952" "defense response" "biological_process"; "GO:0008152" "metabolic process" "biological_proc…	IPR001223 "Glycoside hydrolase family 18, catalytic domain"; "IPR017853" "Glycoside hydrolase superfamily"	PF00704
TraesCS1B02G313400	29.2109	8.34036	0.918197	9.08341	1.05226e-19	1.00394e-18	GroupI		GO:0004497 "monooxygenase activity" "molecular_function"; "GO:0005506" "iron ion binding" "molecular_function"; "GO:0016021" "integral component of membrane" "cellular_component"; "GO:0016705" "oxidoreductase activity, acting on paired donors, with incorporation or reduction of molecular oxygen" "molecular_function"; "GO:0020037" "heme binding" "molecular_function"	IPR001128 "Cytochrome P450"; "IPR002401" "Cytochrome P450, E-class, group I"; "IPR017972" "Cytochrome P450, conserved site"; "IPR036396" "Cytochrome P450 superfamily"	PF00067
TraesCS7B02G490700	128.047	8.33609	0.725982	11.4825	1.61544e-30	3.60112e-29	GroupI		GO:0005524 "ATP binding" "molecular_function"; "GO:0016020" "membrane" "cellular_component"; "GO:0140359" "ABC-type transporter activity" "molecular_function"	IPR003439 "ABC transporter-like"; "IPR003593" "AAA+ ATPase domain"; "IPR013525" "ABC-2 type transporter"; "IPR017871" "ABC transporter, conserved site"; "IPR027417" "P-loop containing nucleoside triphosphate hydrolase"; "IPR043926" "ABC transporter family G domain"	PF00005 ; "PF01061" ; "PF19055"
TraesCS3A02G061700	366.14	8.33367	0.857215	9.7218	2.43443e-22	2.86323e-21	GroupI		GO:0004497 "monooxygenase activity" "molecular_function"; "GO:0005506" "iron ion binding" "molecular_function"; "GO:0016705" "oxidoreductase activity, acting on paired donors, with incorporation or reduction of molecular oxygen" "molecular_function"; "GO:0020037" "heme binding" "molecular_function"	IPR001128 "Cytochrome P450"; "IPR002401" "Cytochrome P450, E-class, group I"; "IPR036396" "Cytochrome P450 superfamily"	PF00067
TraesCS6D02G362200	36.2405	8.33363	0.954605	8.72992	2.54849e-18	2.16875e-17	GroupI		GO:0004672 "protein kinase activity" "molecular_function"; "GO:0005509" "calcium ion binding" "molecular_function"; "GO:0005524" "ATP binding" "molecular_function"; "GO:0006468" "protein phosphorylation" "biological_process"; "GO:0016021" "integral component of membrane" "cellular_component"; "GO:0030247" "polysaccharide binding" "molecular_function"	IPR000152 "EGF-type aspartate/asparagine hydroxylation site"; "IPR000719" "Protein kinase domain"; "IPR000742" "EGF-like domain"; "IPR001245" "Serine-threonine/tyrosine-protein kinase, catalytic domain"; "IPR001881" "EGF-like calcium-binding domain"; "IPR008271" "Serine/threonine-protein kinase, active site"; "IPR011009" "Protein kinase-like domain superfamily"; "IPR017441" "Protein kinase, ATP b…	PF07714 ; "PF13947"
TraesCS4B02G228700	19.5454	8.33036	0.915603	9.09822	9.18231e-20	8.8135e-19	GroupI	RING-type E3 ubiquitin transferase [Source:UniProtKB/TrEMBL;Acc:A0A1D5XKU6]	GO:0004842 "ubiquitin-protein transferase activity" "molecular_function"; "GO:0016567" "protein ubiquitination" "biological_process"	IPR003613 "U box domain"; "IPR011989" "Armadillo-like helical"; "IPR013083" "Zinc finger, RING/FYVE/PHD-type"; "IPR016024" "Armadillo-type fold"	PF04564
TraesCS2A02G490700	48.797	8.32601	1.06346	7.82917	4.91091e-15	3.19766e-14	GroupI		GO:0016740 "transferase activity" "molecular_function"; "GO:0016747" "acyltransferase activity, transferring groups other than amino-acyl groups" "molecular_function"	IPR003480 "Transferase"; "IPR023213" "Chloramphenicol acetyltransferase-like domain superfamily"	PF02458
TraesCS7B02G490800	2323.43	8.32519	0.655698	12.6967	6.16875e-37	2.22795e-35	GroupI		GO:0005524 "ATP binding" "molecular_function"; "GO:0016020" "membrane" "cellular_component"; "GO:0140359" "ABC-type transporter activity" "molecular_function"	IPR003439 "ABC transporter-like"; "IPR003593" "AAA+ ATPase domain"; "IPR013525" "ABC-2 type transporter"; "IPR017871" "ABC transporter, conserved site"; "IPR027417" "P-loop containing nucleoside triphosphate hydrolase"; "IPR043926" "ABC transporter family G domain"	PF00005 ; "PF01061" ; "PF19055"
TraesCS6A02G236300	81.7355	8.30587	0.861695	9.63899	5.47244e-22	6.27655e-21	GroupI		GO:0004672 "protein kinase activity" "molecular_function"; "GO:0005524" "ATP binding" "molecular_function"; "GO:0006468" "protein phosphorylation" "biological_process"; "GO:0016021" "integral component of membrane" "cellular_component"; "GO:0030246" "carbohydrate binding" "molecular_function"	IPR000719 "Protein kinase domain"; "IPR001220" "Legume lectin domain"; "IPR008271" "Serine/threonine-protein kinase, active site"; "IPR011009" "Protein kinase-like domain superfamily"; "IPR013320" "Concanavalin A-like lectin/glucanase domain superfamily"; "IPR017441" "Protein kinase, ATP binding site"; "IPR019825" "Legume lectin, beta chain, Mn/Ca-binding site"	PF00069 ; "PF00139"
TraesCS6D02G345200	35.1026	8.30457	0.852839	9.73756	2.08507e-22	2.46719e-21	GroupI		"" ""	IPR010291 "Ion channel regulatory protein, UNC-93"; "IPR036259" "MFS transporter superfamily"	PF05978
TraesCS4A02G135000	75.8141	8.29951	0.87458	9.4897	2.31697e-21	2.53009e-20	GroupI		GO:0003700 "DNA-binding transcription factor activity" "molecular_function"; "GO:0006355" "regulation of transcription, DNA-templated" "biological_process"; "GO:0043565" "sequence-specific DNA binding" "molecular_function"	IPR003657 "WRKY domain"; "IPR036576" "WRKY domain superfamily"	PF03106
TraesCS1D02G037000	17.1999	8.29387	0.870064	9.53248	1.53565e-21	1.70026e-20	GroupI		"" ""	IPR002902 "Gnk2-homologous domain"; "IPR038408" "Gnk2-homologous domain superfamily"	PF01657
TraesCS5D02G464000	92.7406	8.29124	0.652618	12.7046	5.57668e-37	2.01731e-35	GroupI	Similar to Germin-like protein subfamily T member 1 precursor [Source: Projected from Oryza sativa (Os03g0804500)]	GO:0005576 "extracellular region" "cellular_component"; "GO:0030145" "manganese ion binding" "molecular_function"; "GO:0045735" "nutrient reservoir activity" "molecular_function"	IPR001929 "Germin"; "IPR006045" "Cupin 1"; "IPR011051" "RmlC-like cupin domain superfamily"; "IPR014710" "RmlC-like jelly roll fold"; "IPR019780" "Germin, manganese binding site"	PF00190
TraesCS7D02G475300	5432.99	8.27777	0.564581	14.6618	1.13242e-48	9.91321e-47	GroupI		GO:0004190 "aspartic-type endopeptidase activity" "molecular_function"; "GO:0006508" "proteolysis" "biological_process"	IPR001461 "Aspartic peptidase A1 family"; "IPR021109" "Aspartic peptidase domain superfamily"; "IPR032799" "Xylanase inhibitor, C-terminal"; "IPR032861" "Xylanase inhibitor, N-terminal"; "IPR033121" "Peptidase family A1 domain"	PF14541 ; "PF14543"
TraesCS5B02G336200	8.23444	8.27651	1.34148	6.16969	6.84235e-10	2.85421e-09	GroupI		GO:0003824 "catalytic activity" "molecular_function"; "GO:0006596" "polyamine biosynthetic process" "biological_process"	IPR000183 "Ornithine/DAP/Arg decarboxylase"; "IPR002433" "Ornithine decarboxylase"; "IPR009006" "Alanine racemase/group IV decarboxylase, C-terminal"; "IPR022643" "Orn/DAP/Arg decarboxylase 2, C-terminal"; "IPR022644" "Orn/DAP/Arg decarboxylase 2, N-terminal"; "IPR022653" "Orn/DAP/Arg decarboxylase 2, pyridoxal-phosphate binding site"; "IPR029066" "PLP-binding barrel"	PF00278 ; "PF02784"
TraesCS5D02G469600	11.3542	8.27124	0.957659	8.63694	5.77401e-18	4.78327e-17	GroupI		"" ""	IPR007612 "LURP-one-related"; "IPR025659" "Tubby-like, C-terminal"; "IPR038595" "LURP-one-related superfamily"	PF04525
TraesCS1B02G361200	37.7791	8.26392	0.848343	9.74125	2.01056e-22	2.38191e-21	GroupI		GO:0016021 "integral component of membrane" "cellular_component"	IPR004864 "Late embryogenesis abundant protein, LEA_2 subgroup"	PF03168
TraesCS3A02G482200	5460.21	8.26115	0.547066	15.1008	1.59896e-51	1.69487e-49	GroupI	Endo-beta-1,3-glucanase [Source:UniProtKB/TrEMBL;Acc:Q1ERF7]	GO:0004553 "hydrolase activity, hydrolyzing O-glycosyl compounds" "molecular_function"; "GO:0005975" "carbohydrate metabolic process" "biological_process"; "GO:0008152" "metabolic process" "biological_process"; "GO:0016787" "hydrolase activity" "molecular_function"; "GO:0016798" "hydrolase activity, acting on glycosyl bonds" "molecular_function"; "GO:0042973" "glucan endo-1,3-beta-D-glucosidase a…	IPR000490 "Glycoside hydrolase family 17"; "IPR017853" "Glycoside hydrolase superfamily"	PF00332
TraesCS4B02G323100	13.5051	8.25826	0.971889	8.49712	1.94354e-17	1.5433e-16	GroupI	Glycosyltransferase [Source:UniProtKB/TrEMBL;Acc:A0A1D5XG89]	GO:0000139 "Golgi membrane" "cellular_component"; "GO:0016021" "integral component of membrane" "cellular_component"; "GO:0016757" "glycosyltransferase activity" "molecular_function"; "GO:0071555" "cell wall organization" "biological_process"	IPR005069 "Nucleotide-diphospho-sugar transferase"; "IPR029044" "Nucleotide-diphospho-sugar transferases"	PF03407
TraesCS1D02G044300	7.74723	8.24765	1.24805	6.6084	3.88492e-11	1.81451e-10	GroupI	Laccase [Source:UniProtKB/TrEMBL;Acc:W5ANU7]	GO:0005507 "copper ion binding" "molecular_function"; "GO:0016491" "oxidoreductase activity" "molecular_function"; "GO:0046274" "lignin catabolic process" "biological_process"; "GO:0048046" "apoplast" "cellular_component"; "GO:0052716" "hydroquinone:oxygen oxidoreductase activity" "molecular_function"	IPR001117 "Multicopper oxidase, type 1"; "IPR002355" "Multicopper oxidase, copper-binding site"; "IPR008972" "Cupredoxin"; "IPR011706" "Multicopper oxidase, type 2"; "IPR011707" "Multicopper oxidase, type 3"; "IPR017761" "Laccase"; "IPR034285" "Laccase, second cupredoxin domain"; "IPR034288" "Laccase, first cupredoxin domain"; "IPR034289" "Laccase, third cupredoxin domain"	PF00394 ; "PF07731" ; "PF07732"
TraesCS4A02G045800	38.5487	8.2399	0.824157	9.99797	1.55555e-23	2.0055e-22	GroupI		GO:0004553 "hydrolase activity, hydrolyzing O-glycosyl compounds" "molecular_function"; "GO:0005975" "carbohydrate metabolic process" "biological_process"; "GO:0016798" "hydrolase activity, acting on glycosyl bonds" "molecular_function"	IPR001000 "Glycoside hydrolase family 10 domain"; "IPR003305" "Carbohydrate-binding, CenC-like"; "IPR008979" "Galactose-binding-like domain superfamily"; "IPR017853" "Glycoside hydrolase superfamily"	PF00331 ; "PF02018"
TraesCS3D02G439500	29.1151	8.23895	0.920013	8.95525	3.38963e-19	3.09944e-18	GroupI		GO:0004672 "protein kinase activity" "molecular_function"; "GO:0005524" "ATP binding" "molecular_function"; "GO:0006468" "protein phosphorylation" "biological_process"	IPR000719 "Protein kinase domain"; "IPR002035" "von Willebrand factor, type A"; "IPR008271" "Serine/threonine-protein kinase, active site"; "IPR011009" "Protein kinase-like domain superfamily"; "IPR017441" "Protein kinase, ATP binding site"; "IPR036465" "von Willebrand factor A-like domain superfamily"	PF00069 ; "PF00092"
TraesCS4B02G174200	25.8937	8.23666	0.846973	9.72482	2.36315e-22	2.78322e-21	GroupI	Phospholipid-transporting ATPase [Source:UniProtKB/TrEMBL;Acc:A0A1D5XIK2]	GO:0000166 "nucleotide binding" "molecular_function"; "GO:0000287" "magnesium ion binding" "molecular_function"; "GO:0004012" "GO_0004012" "go"; "GO:0005524" "ATP binding" "molecular_function"; "GO:0015914" "phospholipid transport" "biological_process"; "GO:0016021" "integral component of membrane" "cellular_component"; "GO:0140326" "ATPase-coupled intramembrane lipid transporter activity" "molec…	IPR006539 "P-type ATPase, subfamily IV"; "IPR008250" "P-type ATPase, A domain superfamily"; "IPR018303" "P-type ATPase, phosphorylation site"; "IPR023214" "HAD superfamily"; "IPR023298" "P-type ATPase, transmembrane domain superfamily"; "IPR023299" "P-type ATPase, cytoplasmic domain N"; "IPR032631" "P-type ATPase, N-terminal"; "IPR036412" "HAD-like superfamily"	PF00122 ; "PF16209"
TraesCS5D02G342700	70.2392	8.2353	0.695064	11.8483	2.19701e-32	5.60894e-31	GroupI		GO:0016747 "acyltransferase activity, transferring groups other than amino-acyl groups" "molecular_function"	IPR003480 "Transferase"; "IPR023213" "Chloramphenicol acetyltransferase-like domain superfamily"	PF02458
TraesCS3B02G333100	303.3	8.23252	0.586046	14.0476	7.97353e-45	5.22667e-43	GroupI		GO:0005794 "Golgi apparatus" "cellular_component"; "GO:0005829" "cytosol" "cellular_component"; "GO:0009832" "plant-type cell wall biogenesis" "biological_process"; "GO:0016853" "isomerase activity" "molecular_function"; "GO:0016866" "intramolecular transferase activity" "molecular_function"; "GO:0033356" "UDP-L-arabinose metabolic process" "biological_process"; "GO:0052691" "UDP-arabinopyranose …	IPR004901 "Reversibly glycosylated polypeptide"; "IPR029044" "Nucleotide-diphospho-sugar transferases"; "IPR037595" "Reversibly glycosylated polypeptide family"	PF03214
TraesCS4B02G264500	1178.75	8.22525	0.921241	8.92845	4.3202e-19	3.91423e-18	GroupI	EDTS5 [Source:Projected from Arabidopsis thaliana (AT2G13810) UniProtKB/TrEMBL;Acc:A0A178VQ02]	GO:0003824 "catalytic activity" "molecular_function"; "GO:0008483" "transaminase activity" "molecular_function"; "GO:0009058" "biosynthetic process" "biological_process"; "GO:0009536" "plastid" "cellular_component"; "GO:0009862" "systemic acquired resistance, salicylic acid mediated signaling pathway" "biological_process"; "GO:0010150" "leaf senescence" "biological_process"; "GO:0030170" "pyridox…	IPR004839 "Aminotransferase, class I/classII"; "IPR015421" "Pyridoxal phosphate-dependent transferase, major domain"; "IPR015422" "Pyridoxal phosphate-dependent transferase domain 1"; "IPR015424" "Pyridoxal phosphate-dependent transferase"; "IPR019942" "LL-diaminopimelate aminotransferase/aminotransferase ALD1"	PF00155
TraesCS5A02G018300	23.8914	8.22517	0.995944	8.25867	1.47306e-16	1.09125e-15	GroupI		"" ""	IPR001938 "Thaumatin family"; "IPR037176" "Osmotin/thaumatin-like superfamily"	PF00314
TraesCS7A02G302800	71.1252	8.20877	0.856478	9.58434	9.3054e-22	1.04656e-20	GroupI		GO:0031047 "gene silencing by RNA" "biological_process"	IPR005379 "Uncharacterised domain XH"; "IPR005380" "XS domain"; "IPR005381" "Zinc finger-XS domain"; "IPR038588" "XS domain superfamily"	PF03468 ; "PF03469" ; "PF03470"
TraesCS1A02G303100	145.297	8.20816	0.826907	9.92634	3.19763e-23	4.01061e-22	GroupI		GO:0004497 "monooxygenase activity" "molecular_function"; "GO:0005506" "iron ion binding" "molecular_function"; "GO:0016021" "integral component of membrane" "cellular_component"; "GO:0016705" "oxidoreductase activity, acting on paired donors, with incorporation or reduction of molecular oxygen" "molecular_function"; "GO:0020037" "heme binding" "molecular_function"; "GO:0045487" "gibberellin cata…	IPR001128 "Cytochrome P450"; "IPR002401" "Cytochrome P450, E-class, group I"; "IPR017972" "Cytochrome P450, conserved site"; "IPR036396" "Cytochrome P450 superfamily"	PF00067
TraesCS2D02G589200	25.0953	8.19157	0.8839	9.26753	1.90503e-20	1.93529e-19	GroupI		GO:0004497 "monooxygenase activity" "molecular_function"; "GO:0005506" "iron ion binding" "molecular_function"; "GO:0016705" "oxidoreductase activity, acting on paired donors, with incorporation or reduction of molecular oxygen" "molecular_function"; "GO:0020037" "heme binding" "molecular_function"	IPR001128 "Cytochrome P450"; "IPR002401" "Cytochrome P450, E-class, group I"; "IPR017972" "Cytochrome P450, conserved site"; "IPR036396" "Cytochrome P450 superfamily"	PF00067
TraesCS1D02G394500	75.6063	8.18742	0.793639	10.3163	5.94659e-25	8.63007e-24	GroupI		GO:0016020 "membrane" "cellular_component"; "GO:0016757" "glycosyltransferase activity" "molecular_function"	IPR003406 "Glycosyl transferase, family 14"; "IPR044174" "Glycosyltransferase BC10-like"	PF02485
TraesCS2B02G535500	68.1176	8.18498	1.2467	6.5653	5.19292e-11	2.4005e-10	GroupI		GO:0003676 "nucleic acid binding" "molecular_function"; "GO:0004519" "endonuclease activity" "molecular_function"; "GO:0006308" "DNA catabolic process" "biological_process"; "GO:0016788" "hydrolase activity, acting on ester bonds" "molecular_function"	IPR003154 "S1/P1 nuclease"; "IPR008947" "Phospholipase C/P1 nuclease domain superfamily"	PF02265
TraesCS6B02G416900	52.5712	8.18142	0.908947	9.00099	2.23698e-19	2.07489e-18	GroupI		GO:0004497 "monooxygenase activity" "molecular_function"; "GO:0005506" "iron ion binding" "molecular_function"; "GO:0016021" "integral component of membrane" "cellular_component"; "GO:0016705" "oxidoreductase activity, acting on paired donors, with incorporation or reduction of molecular oxygen" "molecular_function"; "GO:0020037" "heme binding" "molecular_function"	IPR001128 "Cytochrome P450"; "IPR002401" "Cytochrome P450, E-class, group I"; "IPR017972" "Cytochrome P450, conserved site"; "IPR036396" "Cytochrome P450 superfamily"	PF00067
TraesCS2A02G395000	1080.5	8.16942	0.770209	10.6068	2.77218e-26	4.46692e-25	GroupI		GO:0016491 "oxidoreductase activity" "molecular_function"; "GO:0046872" "metal ion binding" "molecular_function"	IPR005123 "Oxoglutarate/iron-dependent dioxygenase"; "IPR026992" "Non-haem dioxygenase N-terminal domain"; "IPR027443" "Isopenicillin N synthase-like"	PF03171 ; "PF14226"
TraesCS3D02G320700	396.659	8.16664	0.641366	12.7332	3.86647e-37	1.41665e-35	GroupI		GO:0004252 "serine-type endopeptidase activity" "molecular_function"; "GO:0006508" "proteolysis" "biological_process"; "GO:0008236" "serine-type peptidase activity" "molecular_function"	IPR000209 "Peptidase S8/S53 domain"; "IPR010259" "Peptidase S8 propeptide/proteinase inhibitor I9"; "IPR015500" "Peptidase S8, subtilisin-related"; "IPR034197" "Cucumisin-like catalytic domain"; "IPR036852" "Peptidase S8/S53 domain superfamily"; "IPR037045" "Peptidase S8 propeptide/proteinase inhibitor I9 superfamily"; "IPR041469" "Subtilisin-like protease, fibronectin type-III domain"	PF00082 ; "PF05922" ; "PF17766"
TraesCS3A02G441000	22.0496	8.16565	0.877203	9.30874	1.2936e-20	1.33136e-19	GroupI		"" ""	IPR001251 "CRAL-TRIO lipid binding domain"; "IPR011074" "CRAL/TRIO, N-terminal domain"; "IPR036273" "CRAL/TRIO, N-terminal domain superfamily"; "IPR036865" "CRAL-TRIO lipid binding domain superfamily"	PF00650
TraesCS6A02G005100	7.14375	8.1607	1.73136	4.71345	2.43555e-06	7.11972e-06	GroupI		"" ""	IPR032710 "NTF2-like domain superfamily"
TraesCS2B02G545200	10.0102	8.15568	1.03696	7.86498	3.69169e-15	2.43298e-14	GroupI		GO:0003824 "catalytic activity" "molecular_function"; "GO:0006520" "cellular amino acid metabolic process" "biological_process"; "GO:0016830" "carbon-carbon lyase activity" "molecular_function"; "GO:0016831" "carboxy-lyase activity" "molecular_function"; "GO:0019752" "carboxylic acid metabolic process" "biological_process"; "GO:0030170" "pyridoxal phosphate binding" "molecular_function"	IPR002129 "Pyridoxal phosphate-dependent decarboxylase"; "IPR010977" "Aromatic-L-amino-acid decarboxylase"; "IPR015421" "Pyridoxal phosphate-dependent transferase, major domain"; "IPR015422" "Pyridoxal phosphate-dependent transferase domain 1"; "IPR015424" "Pyridoxal phosphate-dependent transferase"; "IPR021115" "Pyridoxal-phosphate binding site"	PF00282
TraesCS7D02G154800	36.2497	8.15187	1.05413	7.73325	1.04832e-14	6.63574e-14	GroupI		GO:0015276 "ligand-gated ion channel activity" "molecular_function"; "GO:0016020" "membrane" "cellular_component"	IPR001320 "Ionotropic glutamate receptor"; "IPR001638" "Solute-binding protein family 3/N-terminal domain of MltF"	PF00497
TraesCS2B02G518900	38.6078	8.14608	0.962004	8.46782	2.50024e-17	1.96639e-16	GroupI		GO:0016740 "transferase activity" "molecular_function"; "GO:0016747" "acyltransferase activity, transferring groups other than amino-acyl groups" "molecular_function"	IPR003480 "Transferase"; "IPR023213" "Chloramphenicol acetyltransferase-like domain superfamily"	PF02458
TraesCS2B02G578200	38.0944	8.14121	0.860734	9.45845	3.12537e-21	3.37885e-20	GroupI		GO:0004672 "protein kinase activity" "molecular_function"; "GO:0004674" "protein serine/threonine kinase activity" "molecular_function"; "GO:0005524" "ATP binding" "molecular_function"; "GO:0006468" "protein phosphorylation" "biological_process"; "GO:0016021" "integral component of membrane" "cellular_component"; "GO:0048544" "recognition of pollen" "biological_process"	IPR000719 "Protein kinase domain"; "IPR000742" "EGF-like domain"; "IPR000858" "S-locus glycoprotein domain"; "IPR001245" "Serine-threonine/tyrosine-protein kinase, catalytic domain"; "IPR001480" "Bulb-type lectin domain"; "IPR003609" "PAN/Apple domain"; "IPR008271" "Serine/threonine-protein kinase, active site"; "IPR011009" "Protein kinase-like domain superfamily"; "IPR024171" "S-receptor-like se…	PF00954 ; "PF01453" ; "PF07714" ; "PF08276"
TraesCS4A02G455200	25.4098	8.14118	0.874665	9.30777	1.30544e-20	1.34334e-19	GroupI		"" ""	IPR003591 "Leucine-rich repeat, typical subtype"; "IPR013210" "Leucine-rich repeat-containing N-terminal, plant-type"; "IPR032675" "Leucine-rich repeat domain superfamily"	PF08263
TraesCS2A02G350800	1729.39	8.14118	0.401571	20.2733	2.21256e-91	2.90905e-88	GroupI		GO:0004568 "chitinase activity" "molecular_function"; "GO:0005975" "carbohydrate metabolic process" "biological_process"; "GO:0006032" "chitin catabolic process" "biological_process"; "GO:0008061" "chitin binding" "molecular_function"; "GO:0016998" "cell wall macromolecule catabolic process" "biological_process"	IPR000726 "Glycoside hydrolase, family 19, catalytic"; "IPR001002" "Chitin-binding, type 1"; "IPR016283" "Glycoside hydrolase, family 19"; "IPR018371" "Chitin-binding, type 1, conserved site"; "IPR023346" "Lysozyme-like domain superfamily"; "IPR036861" "Endochitinase-like superfamily"	PF00182 ; "PF00187"
TraesCS6D02G247000	15.2173	8.13924	1.08654	7.49099	6.83582e-14	4.04044e-13	GroupI		GO:0016020 "membrane" "cellular_component"; "GO:0022857" "transmembrane transporter activity" "molecular_function"; "GO:0055085" "transmembrane transport" "biological_process"	IPR000109 "Proton-dependent oligopeptide transporter family"; "IPR036259" "MFS transporter superfamily"	PF00854
TraesCS4A02G109900	13.9316	8.12787	1.24678	6.51907	7.07455e-11	3.22797e-10	GroupI		GO:0004066 "asparagine synthase (glutamine-hydrolyzing) activity" "molecular_function"; "GO:0005524" "ATP binding" "molecular_function"; "GO:0006529" "asparagine biosynthetic process" "biological_process"; "GO:0006541" "glutamine metabolic process" "biological_process"	IPR001962 "Asparagine synthase"; "IPR006426" "Asparagine synthase, glutamine-hydrolyzing"; "IPR014729" "Rossmann-like alpha/beta/alpha sandwich fold"; "IPR017932" "Glutamine amidotransferase type 2 domain"; "IPR029055" "Nucleophile aminohydrolases, N-terminal"; "IPR033738" "Asparagine synthase, N-terminal domain"	PF00733 ; "PF13537"
TraesCS2A02G078100	9.61862	8.12703	0.931403	8.72558	2.64824e-18	2.24944e-17	GroupI		GO:0004497 "monooxygenase activity" "molecular_function"; "GO:0005506" "iron ion binding" "molecular_function"; "GO:0016705" "oxidoreductase activity, acting on paired donors, with incorporation or reduction of molecular oxygen" "molecular_function"; "GO:0020037" "heme binding" "molecular_function"	IPR001128 "Cytochrome P450"; "IPR002401" "Cytochrome P450, E-class, group I"; "IPR017972" "Cytochrome P450, conserved site"; "IPR036396" "Cytochrome P450 superfamily"	PF00067
TraesCS4D02G015600	2734.86	8.12429	0.378687	21.4538	4.20502e-102	9.91356e-99	GroupI		"" ""	IPR001938 "Thaumatin family"; "IPR017949" "Thaumatin, conserved site"; "IPR037176" "Osmotin/thaumatin-like superfamily"	PF00314
TraesCS4A02G333200	10.4366	8.12405	1.15102	7.05812	1.68776e-12	8.87347e-12	GroupI		GO:0009055 "electron transfer activity" "molecular_function"	IPR003245 "Phytocyanin domain"; "IPR008972" "Cupredoxin"; "IPR028871" "Blue (type 1) copper protein, binding site"; "IPR039391" "Phytocyanin"; "IPR041844" "Plantacyanin"	PF02298
TraesCS5B02G031800	41.3182	8.11691	0.798353	10.1671	2.78173e-24	3.8136e-23	GroupI	Cation/H(+) antiporter 19 [Source:Projected from Arabidopsis thaliana (AT3G17630) UniProtKB/Swiss-Prot;Acc:Q9LUN4]	GO:0006812 "cation transport" "biological_process"; "GO:0015299" "solute:proton antiporter activity" "molecular_function"; "GO:0016021" "integral component of membrane" "cellular_component"; "GO:0055085" "transmembrane transport" "biological_process"	IPR006153 "Cation/H+ exchanger"; "IPR038770" "Sodium/solute symporter superfamily"	PF00999
TraesCS7D02G315600	36.8042	8.11452	0.980868	8.2728	1.30854e-16	9.73171e-16	GroupI	Peroxidase [Source:UniProtKB/TrEMBL;Acc:W5I3E3]	GO:0004601 "peroxidase activity" "molecular_function"; "GO:0005576" "extracellular region" "cellular_component"; "GO:0006979" "response to oxidative stress" "biological_process"; "GO:0020037" "heme binding" "molecular_function"; "GO:0042744" "hydrogen peroxide catabolic process" "biological_process"; "GO:0046872" "metal ion binding" "molecular_function"	IPR000823 "Plant peroxidase"; "IPR002016" "Haem peroxidase"; "IPR010255" "Haem peroxidase superfamily"; "IPR019793" "Peroxidases heam-ligand binding site"; "IPR019794" "Peroxidase, active site"; "IPR033905" "Secretory peroxidase"	PF00141
TraesCS1D02G232700	9.84462	8.111	1.00143	8.0994	5.52298e-16	3.91134e-15	GroupI		GO:0004553 "hydrolase activity, hydrolyzing O-glycosyl compounds" "molecular_function"; "GO:0005975" "carbohydrate metabolic process" "biological_process"	IPR001360 "Glycoside hydrolase family 1"; "IPR017853" "Glycoside hydrolase superfamily"; "IPR033132" "Glycosyl hydrolases family 1, N-terminal conserved site"	PF00232
TraesCS1D02G304700	48.6824	8.11035	0.803722	10.091	6.05495e-24	8.06647e-23	GroupI		GO:0006486 "protein glycosylation" "biological_process"; "GO:0016757" "glycosyltransferase activity" "molecular_function"	IPR004263 "Exostosin-like"; "IPR040911" "Exostosin, GT47 domain"	PF03016
TraesCS4D02G202800	118.937	8.11018	0.707214	11.4678	1.91519e-30	4.23478e-29	GroupI		GO:0004497 "monooxygenase activity" "molecular_function"; "GO:0005506" "iron ion binding" "molecular_function"; "GO:0016705" "oxidoreductase activity, acting on paired donors, with incorporation or reduction of molecular oxygen" "molecular_function"; "GO:0020037" "heme binding" "molecular_function"	IPR001128 "Cytochrome P450"; "IPR002401" "Cytochrome P450, E-class, group I"; "IPR017972" "Cytochrome P450, conserved site"; "IPR036396" "Cytochrome P450 superfamily"	PF00067
TraesCS7D02G444500	18.3899	8.10045	0.921301	8.7924	1.46395e-18	1.26919e-17	GroupI	Serine/threonine-protein kinase [Source:UniProtKB/TrEMBL;Acc:A0A1D6CNJ2]	GO:0004672 "protein kinase activity" "molecular_function"; "GO:0004674" "protein serine/threonine kinase activity" "molecular_function"; "GO:0005524" "ATP binding" "molecular_function"; "GO:0006468" "protein phosphorylation" "biological_process"; "GO:0016021" "integral component of membrane" "cellular_component"; "GO:0048544" "recognition of pollen" "biological_process"	IPR000719 "Protein kinase domain"; "IPR000858" "S-locus glycoprotein domain"; "IPR001480" "Bulb-type lectin domain"; "IPR003609" "PAN/Apple domain"; "IPR008271" "Serine/threonine-protein kinase, active site"; "IPR011009" "Protein kinase-like domain superfamily"; "IPR017441" "Protein kinase, ATP binding site"; "IPR024171" "S-receptor-like serine/threonine-protein kinase"; "IPR036426" "Bulb-type le…	PF00069 ; "PF00954" ; "PF01453" ; "PF08276"
TraesCSU02G185800	38.469	8.10034	0.864012	9.37526	6.90054e-21	7.27387e-20	GroupI		GO:0006508 "proteolysis" "biological_process"; "GO:0008234" "cysteine-type peptidase activity" "molecular_function"	IPR000169 "Cysteine peptidase, cysteine active site"; "IPR000668" "Peptidase C1A, papain C-terminal"; "IPR013201" "Cathepsin propeptide inhibitor domain (I29)"; "IPR025660" "Cysteine peptidase, histidine active site"; "IPR038765" "Papain-like cysteine peptidase superfamily"; "IPR039417" "Papain-like cysteine endopeptidase"	PF00112 ; "PF08246"
TraesCS7B02G243100	181.022	8.10013	0.562911	14.3897	6.00484e-47	4.6547e-45	GroupI		"" ""	""
TraesCS6B02G090800	483.325	8.0961	0.991161	8.1683	3.12773e-16	2.25903e-15	GroupI		GO:0000287 "magnesium ion binding" "molecular_function"; "GO:0010333" "terpene synthase activity" "molecular_function"; "GO:0016829" "lyase activity" "molecular_function"	IPR001906 "Terpene synthase, N-terminal domain"; "IPR005630" "Terpene synthase, metal-binding domain"; "IPR008930" "Terpenoid cyclases/protein prenyltransferase alpha-alpha toroid"; "IPR008949" "Isoprenoid synthase domain superfamily"; "IPR036965" "Terpene synthase, N-terminal domain superfamily"	PF01397 ; "PF03936"
TraesCSU02G008800	138.289	8.08442	1.12869	7.16264	7.91373e-13	4.2717e-12	GroupI		GO:0004497 "monooxygenase activity" "molecular_function"; "GO:0005506" "iron ion binding" "molecular_function"; "GO:0016705" "oxidoreductase activity, acting on paired donors, with incorporation or reduction of molecular oxygen" "molecular_function"; "GO:0020037" "heme binding" "molecular_function"	IPR001128 "Cytochrome P450"; "IPR002401" "Cytochrome P450, E-class, group I"; "IPR017972" "Cytochrome P450, conserved site"; "IPR036396" "Cytochrome P450 superfamily"	PF00067
TraesCS1D02G284800	11.6992	8.07599	0.951429	8.48828	2.09716e-17	1.66142e-16	GroupI		GO:0004601 "peroxidase activity" "molecular_function"; "GO:0005509" "calcium ion binding" "molecular_function"; "GO:0016020" "membrane" "cellular_component"; "GO:0016021" "integral component of membrane" "cellular_component"; "GO:0016491" "oxidoreductase activity" "molecular_function"; "GO:0050664" "oxidoreductase activity, acting on NAD(P)H, oxygen as acceptor" "molecular_function"	IPR000778 "Cytochrome b245, heavy chain"; "IPR002048" "EF-hand domain"; "IPR011992" "EF-hand domain pair"; "IPR013112" "FAD-binding 8"; "IPR013121" "Ferric reductase, NAD binding domain"; "IPR013130" "Ferric reductase transmembrane component-like domain"; "IPR013623" "NADPH oxidase Respiratory burst"; "IPR017927" "FAD-binding domain, ferredoxin reductase-type"; "IPR017938" "Riboflavin synthase-li…	PF01794 ; "PF08022" ; "PF08030" ; "PF08414"
TraesCS7D02G513400	12.5286	8.06667	0.991159	8.13862	3.99797e-16	2.86187e-15	GroupI		GO:0030145 "manganese ion binding" "molecular_function"	IPR001929 "Germin"; "IPR006045" "Cupin 1"; "IPR011051" "RmlC-like cupin domain superfamily"; "IPR014710" "RmlC-like jelly roll fold"	PF00190
TraesCS2D02G442700	13.7627	8.06475	1.04635	7.70748	1.28327e-14	8.06839e-14	GroupI		GO:0016020 "membrane" "cellular_component"; "GO:0016021" "integral component of membrane" "cellular_component"; "GO:0022857" "transmembrane transporter activity" "molecular_function"; "GO:0055085" "transmembrane transport" "biological_process"	IPR000109 "Proton-dependent oligopeptide transporter family"; "IPR036259" "MFS transporter superfamily"	PF00854
TraesCS7A02G507400	13.2547	8.04922	0.97525	8.25349	1.53835e-16	1.13826e-15	GroupI		GO:0004672 "protein kinase activity" "molecular_function"; "GO:0005524" "ATP binding" "molecular_function"; "GO:0006468" "protein phosphorylation" "biological_process"; "GO:0016021" "integral component of membrane" "cellular_component"; "GO:0030246" "carbohydrate binding" "molecular_function"	IPR000719 "Protein kinase domain"; "IPR001220" "Legume lectin domain"; "IPR001245" "Serine-threonine/tyrosine-protein kinase, catalytic domain"; "IPR008271" "Serine/threonine-protein kinase, active site"; "IPR011009" "Protein kinase-like domain superfamily"; "IPR013320" "Concanavalin A-like lectin/glucanase domain superfamily"; "IPR017441" "Protein kinase, ATP binding site"; "IPR019825" "Legume l…	PF00139 ; "PF07714"
TraesCS2B02G364300	27.939	8.04823	0.847293	9.49875	2.12433e-21	2.32716e-20	GroupI		GO:0005515 "protein binding" "molecular_function"	IPR001611 "Leucine-rich repeat"; "IPR013210" "Leucine-rich repeat-containing N-terminal, plant-type"; "IPR032675" "Leucine-rich repeat domain superfamily"	PF00560 ; "PF08263" ; "PF13516"
TraesCS5D02G240200	24.7844	8.04629	0.920952	8.73693	2.39534e-18	2.04173e-17	GroupI	Potassium transporter [Source:UniProtKB/TrEMBL;Acc:A0A1D6S5W8]	GO:0015079 "potassium ion transmembrane transporter activity" "molecular_function"; "GO:0016020" "membrane" "cellular_component"; "GO:0016021" "integral component of membrane" "cellular_component"; "GO:0071805" "potassium ion transmembrane transport" "biological_process"	IPR003855 "Potassium transporter"	PF02705
TraesCS4B02G055300	93.8243	8.03336	1.01483	7.91598	2.45303e-15	1.6423e-14	GroupI		GO:0016747 "acyltransferase activity, transferring groups other than amino-acyl groups" "molecular_function"	IPR003480 "Transferase"; "IPR023213" "Chloramphenicol acetyltransferase-like domain superfamily"	PF02458
TraesCSU02G215400	20.9765	8.03194	0.944309	8.50562	1.80627e-17	1.43931e-16	GroupI		GO:0006508 "proteolysis" "biological_process"; "GO:0008234" "cysteine-type peptidase activity" "molecular_function"	IPR000668 "Peptidase C1A, papain C-terminal"; "IPR013201" "Cathepsin propeptide inhibitor domain (I29)"; "IPR025660" "Cysteine peptidase, histidine active site"; "IPR038765" "Papain-like cysteine peptidase superfamily"; "IPR039417" "Papain-like cysteine endopeptidase"	PF00112 ; "PF08246"
TraesCS4D02G015800	3312.59	8.02404	0.348056	23.0539	1.34502e-117	8.35977e-114	GroupI		"" ""	IPR001938 "Thaumatin family"; "IPR017949" "Thaumatin, conserved site"; "IPR037176" "Osmotin/thaumatin-like superfamily"	PF00314
TraesCS5D02G357800	27.7578	8.02376	0.952059	8.4278	3.52227e-17	2.73683e-16	GroupI	Serine/threonine-protein kinase [Source:UniProtKB/TrEMBL;Acc:A0A1D5ZLT1]	GO:0004672 "protein kinase activity" "molecular_function"; "GO:0004674" "protein serine/threonine kinase activity" "molecular_function"; "GO:0005524" "ATP binding" "molecular_function"; "GO:0006468" "protein phosphorylation" "biological_process"; "GO:0016021" "integral component of membrane" "cellular_component"; "GO:0048544" "recognition of pollen" "biological_process"	IPR000719 "Protein kinase domain"; "IPR000858" "S-locus glycoprotein domain"; "IPR001245" "Serine-threonine/tyrosine-protein kinase, catalytic domain"; "IPR001480" "Bulb-type lectin domain"; "IPR003609" "PAN/Apple domain"; "IPR008271" "Serine/threonine-protein kinase, active site"; "IPR011009" "Protein kinase-like domain superfamily"; "IPR017441" "Protein kinase, ATP binding site"; "IPR024171" "S…	PF00954 ; "PF01453" ; "PF07714" ; "PF08276"
TraesCS3B02G053700	27.5724	8.02342	0.919109	8.72956	2.55659e-18	2.17456e-17	GroupI		GO:0000166 "nucleotide binding" "molecular_function"; "GO:0004672" "protein kinase activity" "molecular_function"; "GO:0004674" "protein serine/threonine kinase activity" "molecular_function"; "GO:0005524" "ATP binding" "molecular_function"; "GO:0005886" "plasma membrane" "cellular_component"; "GO:0006468" "protein phosphorylation" "biological_process"; "GO:0007166" "cell surface receptor signali…	IPR000719 "Protein kinase domain"; "IPR008271" "Serine/threonine-protein kinase, active site"; "IPR011009" "Protein kinase-like domain superfamily"; "IPR017441" "Protein kinase, ATP binding site"; "IPR025287" "Wall-associated receptor kinase, galacturonan-binding domain"; "IPR032872" "Wall-associated receptor kinase, C-terminal"	PF00069 ; "PF13947" ; "PF14380"
TraesCS1A02G347000	61.2816	8.01861	0.674542	11.8875	1.37492e-32	3.56608e-31	GroupI		"" ""	IPR004864 "Late embryogenesis abundant protein, LEA_2 subgroup"	PF03168
TraesCS6A02G181000	6.90969	8.01372	1.1559	6.9329	4.12297e-12	2.0986e-11	GroupI		GO:0004497 "monooxygenase activity" "molecular_function"; "GO:0005506" "iron ion binding" "molecular_function"; "GO:0016021" "integral component of membrane" "cellular_component"; "GO:0016705" "oxidoreductase activity, acting on paired donors, with incorporation or reduction of molecular oxygen" "molecular_function"; "GO:0020037" "heme binding" "molecular_function"	IPR001128 "Cytochrome P450"; "IPR002401" "Cytochrome P450, E-class, group I"; "IPR017972" "Cytochrome P450, conserved site"; "IPR036396" "Cytochrome P450 superfamily"	PF00067
TraesCS2B02G124600	52.8551	8.01142	1.28252	6.2466	4.19476e-10	1.7822e-09	GroupI	Peroxidase [Source:UniProtKB/TrEMBL;Acc:A0A1D5UFJ5]	GO:0004601 "peroxidase activity" "molecular_function"; "GO:0005576" "extracellular region" "cellular_component"; "GO:0006979" "response to oxidative stress" "biological_process"; "GO:0020037" "heme binding" "molecular_function"; "GO:0042744" "hydrogen peroxide catabolic process" "biological_process"; "GO:0046872" "metal ion binding" "molecular_function"	IPR000823 "Plant peroxidase"; "IPR002016" "Haem peroxidase"; "IPR010255" "Haem peroxidase superfamily"; "IPR019793" "Peroxidases heam-ligand binding site"; "IPR019794" "Peroxidase, active site"; "IPR033905" "Secretory peroxidase"	PF00141
TraesCS7A02G059500	7.01075	8.01107	1.23647	6.47897	9.23503e-11	4.16952e-10	GroupI		GO:0003824 "catalytic activity" "molecular_function"; "GO:0006520" "cellular amino acid metabolic process" "biological_process"; "GO:0016830" "carbon-carbon lyase activity" "molecular_function"; "GO:0016831" "carboxy-lyase activity" "molecular_function"; "GO:0019752" "carboxylic acid metabolic process" "biological_process"; "GO:0030170" "pyridoxal phosphate binding" "molecular_function"	IPR002129 "Pyridoxal phosphate-dependent decarboxylase"; "IPR010977" "Aromatic-L-amino-acid decarboxylase"; "IPR015421" "Pyridoxal phosphate-dependent transferase, major domain"; "IPR015422" "Pyridoxal phosphate-dependent transferase domain 1"; "IPR015424" "Pyridoxal phosphate-dependent transferase"; "IPR021115" "Pyridoxal-phosphate binding site"	PF00282
TraesCS3D02G395800	259.415	8.00863	0.577227	13.8743	9.06748e-44	5.50563e-42	GroupI		GO:0016021 "integral component of membrane" "cellular_component"	IPR013210 "Leucine-rich repeat-containing N-terminal, plant-type"; "IPR032675" "Leucine-rich repeat domain superfamily"	PF08263
TraesCS4B02G026500	136.661	8.0072	0.71309	11.2289	2.94209e-29	5.97764e-28	GroupI		GO:0016021 "integral component of membrane" "cellular_component"	IPR010658 "Nodulin-like"; "IPR036259" "MFS transporter superfamily"	PF06813
TraesCS3A02G510900	23.7336	8.00601	0.874989	9.14984	5.70153e-20	5.56709e-19	GroupI	Peroxidase [Source:UniProtKB/TrEMBL;Acc:A0A1D6D7R5]	GO:0004601 "peroxidase activity" "molecular_function"; "GO:0005576" "extracellular region" "cellular_component"; "GO:0006979" "response to oxidative stress" "biological_process"; "GO:0020037" "heme binding" "molecular_function"; "GO:0042744" "hydrogen peroxide catabolic process" "biological_process"; "GO:0046872" "metal ion binding" "molecular_function"	IPR000823 "Plant peroxidase"; "IPR002016" "Haem peroxidase"; "IPR010255" "Haem peroxidase superfamily"; "IPR019793" "Peroxidases heam-ligand binding site"; "IPR019794" "Peroxidase, active site"; "IPR033905" "Secretory peroxidase"	PF00141
TraesCS3D02G048400	21.0231	8.00404	0.850837	9.40726	5.09262e-21	5.41404e-20	GroupI		GO:0000166 "nucleotide binding" "molecular_function"; "GO:0004672" "protein kinase activity" "molecular_function"; "GO:0004674" "protein serine/threonine kinase activity" "molecular_function"; "GO:0005524" "ATP binding" "molecular_function"; "GO:0006468" "protein phosphorylation" "biological_process"; "GO:0016020" "membrane" "cellular_component"; "GO:0016021" "integral component of membrane" "cel…	IPR000719 "Protein kinase domain"; "IPR008271" "Serine/threonine-protein kinase, active site"; "IPR011009" "Protein kinase-like domain superfamily"; "IPR017441" "Protein kinase, ATP binding site"; "IPR025287" "Wall-associated receptor kinase, galacturonan-binding domain"; "IPR032872" "Wall-associated receptor kinase, C-terminal"	PF00069 ; "PF13947" ; "PF14380"
TraesCS5A02G337500	6.56967	7.99603	1.34516	5.94431	2.77624e-09	1.09255e-08	GroupI		GO:0016747 "acyltransferase activity, transferring groups other than amino-acyl groups" "molecular_function"	IPR003480 "Transferase"; "IPR023213" "Chloramphenicol acetyltransferase-like domain superfamily"	PF02458
TraesCS2B02G445400	10.7734	7.99517	1.06699	7.49321	6.72114e-14	3.9761e-13	GroupI		GO:0004497 "monooxygenase activity" "molecular_function"; "GO:0005506" "iron ion binding" "molecular_function"; "GO:0009686" "gibberellin biosynthetic process" "biological_process"; "GO:0010241" "ent-kaurene oxidation to kaurenoic acid" "biological_process"; "GO:0016705" "oxidoreductase activity, acting on paired donors, with incorporation or reduction of molecular oxygen" "molecular_function"; "…	IPR001128 "Cytochrome P450"; "IPR002401" "Cytochrome P450, E-class, group I"; "IPR017972" "Cytochrome P450, conserved site"; "IPR036396" "Cytochrome P450 superfamily"; "IPR044225" "Ent-kaurene oxidase, chloroplastic"	PF00067
TraesCS4A02G296400	121.177	7.99383	0.573914	13.9286	4.2449e-44	2.6288e-42	GroupI		"" ""	IPR001938 "Thaumatin family"; "IPR037176" "Osmotin/thaumatin-like superfamily"	PF00314
TraesCS3A02G046500	64.3141	7.99044	0.940524	8.49574	1.9668e-17	1.56122e-16	GroupI	Patatin [Source:UniProtKB/TrEMBL;Acc:A0A1D5VI54]	GO:0006629 "lipid metabolic process" "biological_process"; "GO:0016042" "lipid catabolic process" "biological_process"; "GO:0016787" "hydrolase activity" "molecular_function"	IPR002641 "Patatin-like phospholipase domain"; "IPR016035" "Acyl transferase/acyl hydrolase/lysophospholipase"	PF01734
TraesCS6D02G258700	8.42011	7.97361	1.00593	7.92657	2.25287e-15	1.51392e-14	GroupI		"" ""	""
TraesCS5B02G403700	6746.8	7.96452	0.543998	14.6407	1.54438e-48	1.3315e-46	GroupI		GO:0004568 "chitinase activity" "molecular_function"; "GO:0005975" "carbohydrate metabolic process" "biological_process"; "GO:0006032" "chitin catabolic process" "biological_process"; "GO:0016998" "cell wall macromolecule catabolic process" "biological_process"	IPR000726 "Glycoside hydrolase, family 19, catalytic"; "IPR016283" "Glycoside hydrolase, family 19"; "IPR023346" "Lysozyme-like domain superfamily"	PF00182
TraesCSU02G100800	97.6966	7.96331	0.720633	11.0504	2.18157e-28	4.13506e-27	GroupI		GO:0005524 "ATP binding" "molecular_function"; "GO:0016020" "membrane" "cellular_component"; "GO:0140359" "ABC-type transporter activity" "molecular_function"	IPR003439 "ABC transporter-like"; "IPR003593" "AAA+ ATPase domain"; "IPR013525" "ABC-2 type transporter"; "IPR017871" "ABC transporter, conserved site"; "IPR027417" "P-loop containing nucleoside triphosphate hydrolase"; "IPR043926" "ABC transporter family G domain"	PF00005 ; "PF01061" ; "PF19055"
TraesCS4D02G031900	13.1047	7.9616	0.992363	8.02286	1.03309e-15	7.14892e-15	GroupI		GO:0030145 "manganese ion binding" "molecular_function"	IPR001929 "Germin"; "IPR006045" "Cupin 1"; "IPR011051" "RmlC-like cupin domain superfamily"; "IPR014710" "RmlC-like jelly roll fold"; "IPR019780" "Germin, manganese binding site"	PF00190
TraesCS5D02G360600	8.63684	7.96151	1.54146	5.16491	2.4056e-07	7.86402e-07	GroupI		"" ""	IPR006045 "Cupin 1"; "IPR011051" "RmlC-like cupin domain superfamily"; "IPR014710" "RmlC-like jelly roll fold"	PF00190
TraesCS1B02G366300	15.1075	7.96119	1.08043	7.36851	1.72547e-13	9.8504e-13	GroupI		"" ""; "GO:0004540" "ribonuclease activity" "molecular_function"; "GO:0006952" "defense response" "biological_process"; "GO:0042742" "defense response to bacterium" "biological_process"; "GO:0050832" "defense response to fungus" "biological_process"	""; "IPR001153" "Barwin domain"; "IPR018226" "Barwin, conserved site"; "IPR036908" "RlpA-like domain superfamily"; "IPR044301" "Pathogenesis-related protein-4"	; "PF00967"
TraesCS4B02G302200	23.38	7.95997	0.983403	8.09431	5.75885e-16	4.07079e-15	GroupI		GO:0016747 "acyltransferase activity, transferring groups other than amino-acyl groups" "molecular_function"	IPR003480 "Transferase"; "IPR023213" "Chloramphenicol acetyltransferase-like domain superfamily"	PF02458
TraesCS1D02G403100	12.9382	7.9599	1.325	6.00748	1.88423e-09	7.53484e-09	GroupI		GO:0004497 "monooxygenase activity" "molecular_function"; "GO:0005506" "iron ion binding" "molecular_function"; "GO:0016705" "oxidoreductase activity, acting on paired donors, with incorporation or reduction of molecular oxygen" "molecular_function"; "GO:0020037" "heme binding" "molecular_function"	IPR001128 "Cytochrome P450"; "IPR002401" "Cytochrome P450, E-class, group I"; "IPR017972" "Cytochrome P450, conserved site"; "IPR036396" "Cytochrome P450 superfamily"	PF00067
TraesCS4D02G049200	7.17783	7.95037	0.897085	8.86245	7.82724e-19	6.92559e-18	GroupI		GO:0003676 "nucleic acid binding" "molecular_function"; "GO:0003723" "RNA binding" "molecular_function"	IPR000504 "RNA recognition motif domain"; "IPR012677" "Nucleotide-binding alpha-beta plait domain superfamily"; "IPR035979" "RNA-binding domain superfamily"	PF00076
TraesCS3D02G061900	1028.92	7.94551	0.946728	8.3926	4.75508e-17	3.65815e-16	GroupI		GO:0004497 "monooxygenase activity" "molecular_function"; "GO:0005506" "iron ion binding" "molecular_function"; "GO:0016705" "oxidoreductase activity, acting on paired donors, with incorporation or reduction of molecular oxygen" "molecular_function"; "GO:0020037" "heme binding" "molecular_function"	IPR001128 "Cytochrome P450"; "IPR002401" "Cytochrome P450, E-class, group I"; "IPR017972" "Cytochrome P450, conserved site"; "IPR036396" "Cytochrome P450 superfamily"	PF00067
TraesCSU02G001400	13.9668	7.94198	1.22352	6.4911	8.52105e-11	3.85863e-10	GroupI		GO:0016021 "integral component of membrane" "cellular_component"; "GO:0055085" "transmembrane transport" "biological_process"	IPR004695 "Transporter protein SLAC1/Mae1/ Ssu1/TehA"; "IPR038665" "Voltage-dependent anion channel superfamily"	PF03595
TraesCS7D02G415800	12.8279	7.94184	0.972101	8.16977	3.08984e-16	2.23261e-15	GroupI	RBR-type E3 ubiquitin transferase [Source:UniProtKB/TrEMBL;Acc:A0A1D6CTY8]	GO:0004842 "ubiquitin-protein transferase activity" "molecular_function"; "GO:0016567" "protein ubiquitination" "biological_process"; "GO:0046872" "metal ion binding" "molecular_function"	IPR001841 "Zinc finger, RING-type"; "IPR002867" "IBR domain"; "IPR013083" "Zinc finger, RING/FYVE/PHD-type"; "IPR017907" "Zinc finger, RING-type, conserved site"; "IPR018957" "Zinc finger, C3HC4 RING-type"; "IPR027370" "RING-type zinc-finger, LisH dimerisation motif"; "IPR031127" "E3 ubiquitin ligase RBR family"; "IPR044066" "TRIAD supradomain"	PF00097 ; "PF01485" ; "PF13445"
TraesCS7A02G053500	20.061	7.9417	0.895464	8.86881	7.39334e-19	6.5612e-18	GroupI		"" ""	""
TraesCS3A02G141100	14.3035	7.93674	0.885325	8.96478	3.10897e-19	2.84968e-18	GroupI		GO:0016788 "hydrolase activity, acting on ester bonds" "molecular_function"	IPR001087 "GDSL lipase/esterase"; "IPR035669" "GDSL lipase/esterase-like, plant"; "IPR036514" "SGNH hydrolase superfamily"	PF00657
TraesCS2A02G219100	696.53	7.9365	1.7565	4.51837	6.23173e-06	1.74428e-05	GroupI	Isocitrate lyase [Source:UniProtKB/TrEMBL;Acc:D2KZ15]	GO:0003824 "catalytic activity" "molecular_function"; "GO:0004451" "isocitrate lyase activity" "molecular_function"; "GO:0005777" "peroxisome" "cellular_component"; "GO:0006097" "glyoxylate cycle" "biological_process"; "GO:0006099" "tricarboxylic acid cycle" "biological_process"; "GO:0009514" "glyoxysome" "cellular_component"; "GO:0016829" "lyase activity" "molecular_function"; "GO:0019752" "carb…	IPR006254 "Isocitrate lyase"; "IPR015813" "Pyruvate/Phosphoenolpyruvate kinase-like domain superfamily"; "IPR018523" "Isocitrate lyase/phosphorylmutase, conserved site"; "IPR039556" "ICL/PEPM domain"; "IPR040442" "Pyruvate kinase-like domain superfamily"	PF00463
TraesCS4A02G349500	104.937	7.93525	0.933541	8.50017	1.89318e-17	1.50516e-16	GroupI		GO:0047834 "D-threo-aldose 1-dehydrogenase activity" "molecular_function"	IPR023210 "NADP-dependent oxidoreductase domain"; "IPR036812" "NADP-dependent oxidoreductase domain superfamily"	PF00248
TraesCS5A02G067100	16.8765	7.93493	0.88923	8.92337	4.52308e-19	4.09208e-18	GroupI	Hexosyltransferase [Source:UniProtKB/TrEMBL;Acc:A0A1D6S279]	GO:0016757 "glycosyltransferase activity" "molecular_function"	IPR002495 "Glycosyl transferase, family 8"; "IPR029044" "Nucleotide-diphospho-sugar transferases"	PF01501
TraesCSU02G092400	58.8003	7.91975	0.709501	11.1624	6.22723e-29	1.23693e-27	GroupI		GO:0004672 "protein kinase activity" "molecular_function"; "GO:0005509" "calcium ion binding" "molecular_function"; "GO:0005524" "ATP binding" "molecular_function"; "GO:0006468" "protein phosphorylation" "biological_process"; "GO:0016021" "integral component of membrane" "cellular_component"; "GO:0030247" "polysaccharide binding" "molecular_function"	IPR000152 "EGF-type aspartate/asparagine hydroxylation site"; "IPR000719" "Protein kinase domain"; "IPR000742" "EGF-like domain"; "IPR001245" "Serine-threonine/tyrosine-protein kinase, catalytic domain"; "IPR001881" "EGF-like calcium-binding domain"; "IPR008271" "Serine/threonine-protein kinase, active site"; "IPR011009" "Protein kinase-like domain superfamily"; "IPR018097" "EGF-like calcium-bind…	PF07645 ; "PF07714"
TraesCS6D02G284200	10.5427	7.91845	2.12766	3.72168	0.000197904	0.000460566	GroupI	Laccase [Source:UniProtKB/TrEMBL;Acc:W5GYJ6]	GO:0005507 "copper ion binding" "molecular_function"; "GO:0016491" "oxidoreductase activity" "molecular_function"; "GO:0046274" "lignin catabolic process" "biological_process"; "GO:0048046" "apoplast" "cellular_component"; "GO:0052716" "hydroquinone:oxygen oxidoreductase activity" "molecular_function"	IPR001117 "Multicopper oxidase, type 1"; "IPR002355" "Multicopper oxidase, copper-binding site"; "IPR008972" "Cupredoxin"; "IPR011706" "Multicopper oxidase, type 2"; "IPR011707" "Multicopper oxidase, type 3"; "IPR017761" "Laccase"; "IPR033138" "Multicopper oxidases, conserved site"; "IPR034285" "Laccase, second cupredoxin domain"; "IPR034288" "Laccase, first cupredoxin domain"; "IPR034289" "Lacca…	PF00394 ; "PF07731" ; "PF07732"
TraesCS3A02G165400	28.1925	7.91364	0.911276	8.68414	3.81628e-18	3.2081e-17	GroupI		GO:0046872 "metal ion binding" "molecular_function"	IPR036163 "Heavy metal-associated domain superfamily"
TraesCS4D02G265100	108.163	7.91014	0.718098	11.0154	3.22103e-28	6.01854e-27	GroupI		"" ""	IPR005018 "DOMON domain"	PF04526
TraesCS1A02G203600	4714.95	7.90647	0.537992	14.6963	6.81183e-49	6.04044e-47	GroupI		GO:0004568 "chitinase activity" "molecular_function"; "GO:0005975" "carbohydrate metabolic process" "biological_process"; "GO:0006032" "chitin catabolic process" "biological_process"; "GO:0016998" "cell wall macromolecule catabolic process" "biological_process"	IPR000726 "Glycoside hydrolase, family 19, catalytic"; "IPR016283" "Glycoside hydrolase, family 19"; "IPR023346" "Lysozyme-like domain superfamily"	PF00182
TraesCS2D02G302600	7.64826	7.90434	0.960756	8.2272	1.91637e-16	1.4058e-15	GroupI		"" ""	IPR005202 "Transcription factor GRAS"	PF03514
TraesCS4D02G360900	43.0764	7.90284	0.787142	10.0399	1.01765e-23	1.32981e-22	GroupI	Flavin-containing monooxygenase [Source:UniProtKB/TrEMBL;Acc:A0A341UQ57]	GO:0004499 "N,N-dimethylaniline monooxygenase activity" "molecular_function"; "GO:0050660" "flavin adenine dinucleotide binding" "molecular_function"; "GO:0050661" "NADP binding" "molecular_function"	IPR000960 "Flavin monooxygenase FMO"; "IPR020946" "Flavin monooxygenase-like"; "IPR036188" "FAD/NAD(P)-binding domain superfamily"	PF00743
TraesCS2A02G505400	27.6025	7.89904	0.887588	8.89943	5.61317e-19	5.0383e-18	GroupI		"" ""	""
TraesCS3D02G049700	27.9085	7.89887	0.949447	8.31944	8.83776e-17	6.66699e-16	GroupI		GO:0004672 "protein kinase activity" "molecular_function"; "GO:0005524" "ATP binding" "molecular_function"; "GO:0006468" "protein phosphorylation" "biological_process"; "GO:0016021" "integral component of membrane" "cellular_component"; "GO:0030247" "polysaccharide binding" "molecular_function"	IPR000719 "Protein kinase domain"; "IPR008271" "Serine/threonine-protein kinase, active site"; "IPR011009" "Protein kinase-like domain superfamily"; "IPR017441" "Protein kinase, ATP binding site"; "IPR025287" "Wall-associated receptor kinase, galacturonan-binding domain"; "IPR032872" "Wall-associated receptor kinase, C-terminal"	PF00069 ; "PF13947" ; "PF14380"
TraesCS1A02G203700	2074.91	7.89551	0.476747	16.5612	1.32874e-61	2.87482e-59	GroupI		GO:0004568 "chitinase activity" "molecular_function"; "GO:0005975" "carbohydrate metabolic process" "biological_process"; "GO:0006032" "chitin catabolic process" "biological_process"; "GO:0016998" "cell wall macromolecule catabolic process" "biological_process"	IPR000726 "Glycoside hydrolase, family 19, catalytic"; "IPR016283" "Glycoside hydrolase, family 19"; "IPR023346" "Lysozyme-like domain superfamily"	PF00182
TraesCS7D02G217800	36.6044	7.89462	0.901646	8.75579	2.02683e-18	1.73606e-17	GroupI		GO:0008194 "UDP-glycosyltransferase activity" "molecular_function"; "GO:0016758" "hexosyltransferase activity" "molecular_function"	IPR002213 "UDP-glucuronosyl/UDP-glucosyltransferase"	PF00201
TraesCS2D02G304300	50.5809	7.87585	0.749894	10.5026	8.40195e-26	1.29903e-24	GroupI		GO:0006865 "amino acid transport" "biological_process"; "GO:0016020" "membrane" "cellular_component"; "GO:0016021" "integral component of membrane" "cellular_component"; "GO:0022857" "transmembrane transporter activity" "molecular_function"; "GO:0055085" "transmembrane transport" "biological_process"	IPR002293 "Amino acid/polyamine transporter I"; "IPR004840" "Amino acid permease, conserved site"	PF13520
TraesCS3B02G602800	17.7387	7.87525	0.904643	8.70537	3.16554e-18	2.67455e-17	GroupI		GO:0016021 "integral component of membrane" "cellular_component"	IPR006461 "PLAC8 motif-containing protein"; "IPR021369" "Protein of unknown function DUF2985"	PF04749 ; "PF11204"
TraesCS2A02G541800	8.98917	7.87473	1.05225	7.48368	7.22714e-14	4.26106e-13	GroupI		GO:0009055 "electron transfer activity" "molecular_function"	IPR003245 "Phytocyanin domain"; "IPR008972" "Cupredoxin"; "IPR028871" "Blue (type 1) copper protein, binding site"; "IPR039391" "Phytocyanin"	PF02298
TraesCS1A02G275900	21.5493	7.86782	0.899973	8.74229	2.28437e-18	1.9503e-17	GroupI		GO:0003677 "DNA binding" "molecular_function"; "GO:0005634" "nucleus" "cellular_component"; "GO:0006355" "regulation of transcription, DNA-templated" "biological_process"	IPR003441 "NAC domain"; "IPR036093" "NAC domain superfamily"	PF02365
TraesCS2B02G280500	127.539	7.86724	0.585499	13.4368	3.67908e-41	1.82404e-39	GroupI	Protein DETOXIFICATION [Source:UniProtKB/TrEMBL;Acc:W5BB68]	GO:0015238 "GO_0015238" "go"; "GO:0015297" "antiporter activity" "molecular_function"; "GO:0016020" "membrane" "cellular_component"; "GO:0016021" "integral component of membrane" "cellular_component"; "GO:0042910" "xenobiotic transmembrane transporter activity" "molecular_function"; "GO:0055085" "transmembrane transport" "biological_process"	IPR002528 "Multi antimicrobial extrusion protein"	PF01554
TraesCS2A02G019900	18.5243	7.8645	1.13203	6.94723	3.72527e-12	1.90382e-11	GroupI		GO:0004497 "monooxygenase activity" "molecular_function"; "GO:0005506" "iron ion binding" "molecular_function"; "GO:0016705" "oxidoreductase activity, acting on paired donors, with incorporation or reduction of molecular oxygen" "molecular_function"; "GO:0020037" "heme binding" "molecular_function"	IPR001128 "Cytochrome P450"; "IPR002403" "Cytochrome P450, E-class, group IV"; "IPR036396" "Cytochrome P450 superfamily"	PF00067
TraesCS2D02G352600	12.7969	7.86412	1.08431	7.25263	4.0877e-13	2.2655e-12	GroupI		GO:0003824 "catalytic activity" "molecular_function"	IPR000192 "Aminotransferase class V domain"; "IPR015421" "Pyridoxal phosphate-dependent transferase, major domain"; "IPR015424" "Pyridoxal phosphate-dependent transferase"	PF00266
TraesCS2B02G413000	1546.6	7.86405	0.3352	23.4608	1.02568e-121	7.7916e-118	GroupI		GO:0016491 "oxidoreductase activity" "molecular_function"; "GO:0046872" "metal ion binding" "molecular_function"	IPR005123 "Oxoglutarate/iron-dependent dioxygenase"; "IPR026992" "Non-haem dioxygenase N-terminal domain"; "IPR027443" "Isopenicillin N synthase-like"	PF03171 ; "PF14226"
TraesCS4D02G116700	12.0834	7.86329	0.916181	8.58269	9.26806e-18	7.55963e-17	GroupI	Peroxidase [Source:UniProtKB/TrEMBL;Acc:A0A1D5Y6B7]	GO:0004601 "peroxidase activity" "molecular_function"; "GO:0005576" "extracellular region" "cellular_component"; "GO:0006979" "response to oxidative stress" "biological_process"; "GO:0020037" "heme binding" "molecular_function"; "GO:0042744" "hydrogen peroxide catabolic process" "biological_process"; "GO:0046872" "metal ion binding" "molecular_function"	IPR000823 "Plant peroxidase"; "IPR002016" "Haem peroxidase"; "IPR010255" "Haem peroxidase superfamily"; "IPR019793" "Peroxidases heam-ligand binding site"; "IPR019794" "Peroxidase, active site"; "IPR033905" "Secretory peroxidase"	PF00141
TraesCS2D02G288700	6.28048	7.8627	0.952776	8.25241	1.5523e-16	1.14791e-15	GroupI		"" ""	""	PF13668
TraesCS3B02G465200	16.9384	7.85575	0.933298	8.41719	3.85608e-17	2.98602e-16	GroupI		GO:0016020 "membrane" "cellular_component"; "GO:0016021" "integral component of membrane" "cellular_component"	IPR005069 "Nucleotide-diphospho-sugar transferase"	PF03407
TraesCS7B02G075000	6.60503	7.85528	1.08743	7.22374	5.05768e-13	2.78189e-12	GroupI		GO:0006629 "lipid metabolic process" "biological_process"; "GO:0016787" "hydrolase activity" "molecular_function"	IPR002921 "Fungal lipase-like domain"; "IPR029058" "Alpha/Beta hydrolase fold"	PF01764
TraesCS6A02G029200	26.8198	7.85364	0.887046	8.8537	8.46613e-19	7.47058e-18	GroupI		GO:0005515 "protein binding" "molecular_function"; "GO:0016021" "integral component of membrane" "cellular_component"	IPR001611 "Leucine-rich repeat"; "IPR003591" "Leucine-rich repeat, typical subtype"; "IPR013210" "Leucine-rich repeat-containing N-terminal, plant-type"; "IPR032675" "Leucine-rich repeat domain superfamily"	PF08263 ; "PF13855"
TraesCS7A02G154700	9.22194	7.85314	1.08554	7.23429	4.67954e-13	2.58158e-12	GroupI		GO:0004970 "ionotropic glutamate receptor activity" "molecular_function"; "GO:0015276" "ligand-gated ion channel activity" "molecular_function"; "GO:0016020" "membrane" "cellular_component"; "GO:0016021" "integral component of membrane" "cellular_component"	IPR001320 "Ionotropic glutamate receptor"; "IPR001638" "Solute-binding protein family 3/N-terminal domain of MltF"	PF00060 ; "PF00497"
TraesCS3A02G406800	70.6973	7.84588	0.794315	9.87754	5.20948e-23	6.44063e-22	GroupI		GO:0005886 "plasma membrane" "cellular_component"; "GO:0006865" "amino acid transport" "biological_process"; "GO:0016020" "membrane" "cellular_component"; "GO:0016021" "integral component of membrane" "cellular_component"	IPR013057 "Amino acid transporter, transmembrane domain"	PF01490
TraesCS3D02G223400	12.8677	7.84325	0.95606	8.20372	2.33068e-16	1.69806e-15	GroupI		"" ""	IPR012442 "Protein of unknown function DUF1645, plant"	PF07816
TraesCS7A02G319100	484.423	7.84108	0.461215	17.0009	8.08539e-65	2.12612e-62	GroupI	Peroxidase [Source:UniProtKB/TrEMBL;Acc:A0A341XZ11]	GO:0004601 "peroxidase activity" "molecular_function"; "GO:0006979" "response to oxidative stress" "biological_process"; "GO:0020037" "heme binding" "molecular_function"; "GO:0042744" "hydrogen peroxide catabolic process" "biological_process"	IPR000823 "Plant peroxidase"; "IPR002016" "Haem peroxidase"; "IPR010255" "Haem peroxidase superfamily"; "IPR019793" "Peroxidases heam-ligand binding site"; "IPR019794" "Peroxidase, active site"; "IPR033905" "Secretory peroxidase"	PF00141
TraesCS3B02G120300	42.3231	7.84095	0.894055	8.77009	1.78516e-18	1.53541e-17	GroupI		GO:0016020 "membrane" "cellular_component"; "GO:0016021" "integral component of membrane" "cellular_component"; "GO:0022857" "transmembrane transporter activity" "molecular_function"; "GO:0055085" "transmembrane transport" "biological_process"	IPR003663 "Sugar/inositol transporter"; "IPR005828" "Major facilitator, sugar transporter-like"; "IPR005829" "Sugar transporter, conserved site"; "IPR020846" "Major facilitator superfamily domain"; "IPR036259" "MFS transporter superfamily"	PF00083
TraesCS6A02G296600	19.2404	7.82381	0.992432	7.88347	3.18413e-15	2.10925e-14	GroupI		GO:0005516 "calmodulin binding" "molecular_function"	IPR012416 "CALMODULIN-BINDING PROTEIN60"	PF07887
TraesCS4B02G202000	122.009	7.82215	0.735274	10.6384	1.97477e-26	3.22074e-25	GroupI		GO:0004497 "monooxygenase activity" "molecular_function"; "GO:0005506" "iron ion binding" "molecular_function"; "GO:0016705" "oxidoreductase activity, acting on paired donors, with incorporation or reduction of molecular oxygen" "molecular_function"; "GO:0020037" "heme binding" "molecular_function"	IPR001128 "Cytochrome P450"; "IPR002401" "Cytochrome P450, E-class, group I"; "IPR017972" "Cytochrome P450, conserved site"; "IPR036396" "Cytochrome P450 superfamily"	PF00067
TraesCS7A02G215500	42.2767	7.81746	1.1132	7.02249	2.17952e-12	1.13662e-11	GroupI		GO:0004497 "monooxygenase activity" "molecular_function"; "GO:0005506" "iron ion binding" "molecular_function"; "GO:0016705" "oxidoreductase activity, acting on paired donors, with incorporation or reduction of molecular oxygen" "molecular_function"; "GO:0020037" "heme binding" "molecular_function"	IPR001128 "Cytochrome P450"; "IPR002401" "Cytochrome P450, E-class, group I"; "IPR017972" "Cytochrome P450, conserved site"; "IPR036396" "Cytochrome P450 superfamily"	PF00067
TraesCS2A02G443600	38.8931	7.81538	1.02058	7.65777	1.89193e-14	1.1743e-13	GroupI		GO:0016020 "membrane" "cellular_component"; "GO:0022857" "transmembrane transporter activity" "molecular_function"; "GO:0055085" "transmembrane transport" "biological_process"	IPR000109 "Proton-dependent oligopeptide transporter family"; "IPR036259" "MFS transporter superfamily"	PF00854
TraesCS7B02G342600	14.3648	7.80977	1.12092	6.96729	3.23103e-12	1.66242e-11	GroupI		GO:0005524 "ATP binding" "molecular_function"; "GO:0016887" "ATPase" "molecular_function"	IPR003593 "AAA+ ATPase domain"; "IPR003959" "ATPase, AAA-type, core"; "IPR003960" "ATPase, AAA-type, conserved site"; "IPR025753" "AAA-type ATPase, N-terminal domain"; "IPR027417" "P-loop containing nucleoside triphosphate hydrolase"	PF00004 ; "PF14363"
TraesCS2A02G104900	99.9971	7.80524	0.908847	8.58806	8.84465e-18	7.22634e-17	GroupI		GO:0003700 "DNA-binding transcription factor activity" "molecular_function"; "GO:0005634" "nucleus" "cellular_component"; "GO:0006355" "regulation of transcription, DNA-templated" "biological_process"; "GO:0043565" "sequence-specific DNA binding" "molecular_function"	IPR003657 "WRKY domain"; "IPR036576" "WRKY domain superfamily"	PF03106
TraesCS5D02G225900	120.444	7.79854	0.590085	13.216	7.09693e-40	3.18798e-38	GroupI	Glutamate receptor [Source:UniProtKB/TrEMBL;Acc:A0A341W1H6]	GO:0015276 "ligand-gated ion channel activity" "molecular_function"; "GO:0016020" "membrane" "cellular_component"	IPR001320 "Ionotropic glutamate receptor"; "IPR001638" "Solute-binding protein family 3/N-terminal domain of MltF"; "IPR001828" "Receptor, ligand binding region"; "IPR017103" "Ionotropic glutamate receptor, plant"; "IPR028082" "Periplasmic binding protein-like I"; "IPR044440" "Plant glutamate receptor, periplasmic ligand-binding domain"	PF00060 ; "PF00497" ; "PF01094"
TraesCS2D02G030200	12.3527	7.79263	1.071	7.27603	3.43789e-13	1.91764e-12	GroupI		GO:0000287 "magnesium ion binding" "molecular_function"; "GO:0010333" "terpene synthase activity" "molecular_function"; "GO:0016102" "diterpenoid biosynthetic process" "biological_process"; "GO:0016829" "lyase activity" "molecular_function"; "GO:0046872" "metal ion binding" "molecular_function"	IPR001906 "Terpene synthase, N-terminal domain"; "IPR005630" "Terpene synthase, metal-binding domain"; "IPR008930" "Terpenoid cyclases/protein prenyltransferase alpha-alpha toroid"; "IPR008949" "Isoprenoid synthase domain superfamily"; "IPR036965" "Terpene synthase, N-terminal domain superfamily"	PF01397 ; "PF03936"
TraesCS3A02G009100	25.1238	7.79169	0.83777	9.30052	1.39762e-20	1.43452e-19	GroupI		GO:0004672 "protein kinase activity" "molecular_function"; "GO:0005524" "ATP binding" "molecular_function"; "GO:0006468" "protein phosphorylation" "biological_process"; "GO:0007166" "cell surface receptor signaling pathway" "biological_process"	IPR000719 "Protein kinase domain"; "IPR011009" "Protein kinase-like domain superfamily"; "IPR017441" "Protein kinase, ATP binding site"; "IPR036537" "Adaptor protein Cbl, N-terminal domain superfamily"	PF00069
TraesCS1B02G270300	30.2163	7.78929	0.91065	8.55355	1.19364e-17	9.64518e-17	GroupI	Serine/threonine-protein kinase [Source:UniProtKB/TrEMBL;Acc:A0A1D5SEN9]	GO:0004672 "protein kinase activity" "molecular_function"; "GO:0004674" "protein serine/threonine kinase activity" "molecular_function"; "GO:0005524" "ATP binding" "molecular_function"; "GO:0006468" "protein phosphorylation" "biological_process"; "GO:0016021" "integral component of membrane" "cellular_component"; "GO:0048544" "recognition of pollen" "biological_process"	IPR000719 "Protein kinase domain"; "IPR000858" "S-locus glycoprotein domain"; "IPR001480" "Bulb-type lectin domain"; "IPR003609" "PAN/Apple domain"; "IPR008271" "Serine/threonine-protein kinase, active site"; "IPR011009" "Protein kinase-like domain superfamily"; "IPR017441" "Protein kinase, ATP binding site"; "IPR024171" "S-receptor-like serine/threonine-protein kinase"; "IPR036426" "Bulb-type le…	PF00069 ; "PF00954" ; "PF01453" ; "PF08276"
TraesCS4A02G435300	8.68527	7.78326	1.02585	7.58714	3.27041e-14	1.99052e-13	GroupI		GO:0005515 "protein binding" "molecular_function"; "GO:0006749" "glutathione metabolic process" "biological_process"	IPR004045 "Glutathione S-transferase, N-terminal"; "IPR004046" "Glutathione S-transferase, C-terminal"; "IPR010987" "Glutathione S-transferase, C-terminal-like"; "IPR036249" "Thioredoxin-like superfamily"; "IPR036282" "Glutathione S-transferase, C-terminal domain superfamily"	PF00043 ; "PF02798"
TraesCS5B02G229600	8.48186	7.77599	1.08557	7.16307	7.88912e-13	4.26001e-12	GroupI		GO:0016021 "integral component of membrane" "cellular_component"	IPR006904 "Protein of unknown function DUF716"	PF04819
TraesCS1A02G021000	21.4945	7.77552	1.02991	7.54973	4.36153e-14	2.62264e-13	GroupI		GO:0004867 "serine-type endopeptidase inhibitor activity" "molecular_function"; "GO:0005576" "extracellular region" "cellular_component"	IPR000877 "Proteinase inhibitor I12, Bowman-Birk"; "IPR035995" "Bowman-Birk type proteinase inhibitor"	PF00228
TraesCS5D02G257000	5.03619	7.77205	2.272	3.4208	0.000624372	0.00135676	GroupI		GO:0005524 "ATP binding" "molecular_function"; "GO:0016020" "membrane" "cellular_component"; "GO:0140359" "ABC-type transporter activity" "molecular_function"	IPR003439 "ABC transporter-like"; "IPR003593" "AAA+ ATPase domain"; "IPR013525" "ABC-2 type transporter"; "IPR017871" "ABC transporter, conserved site"; "IPR027417" "P-loop containing nucleoside triphosphate hydrolase"; "IPR043926" "ABC transporter family G domain"	PF00005 ; "PF01061" ; "PF19055"
TraesCS1A02G088300	5.83968	7.77129	0.97608	7.96173	1.69645e-15	1.1535e-14	GroupI		GO:0016747 "acyltransferase activity, transferring groups other than amino-acyl groups" "molecular_function"	IPR003480 "Transferase"; "IPR023213" "Chloramphenicol acetyltransferase-like domain superfamily"	PF02458
TraesCS2B02G190900	10.1724	7.77026	0.960888	8.08654	6.13834e-16	4.32652e-15	GroupI		"" ""	NA NA	NA
TraesCS7B02G371000	7.7199	7.76902	0.95049	8.17369	2.99087e-16	2.16384e-15	GroupI		GO:0009733 "response to auxin" "biological_process"	IPR003676 "Small auxin-up RNA"	PF02519
TraesCS3B02G039100	38.8352	7.76615	0.991332	7.83405	4.72382e-15	3.08171e-14	GroupI		GO:0003677 "DNA binding" "molecular_function"; "GO:0003700" "DNA-binding transcription factor activity" "molecular_function"; "GO:0005634" "nucleus" "cellular_component"; "GO:0006355" "regulation of transcription, DNA-templated" "biological_process"; "GO:0043565" "sequence-specific DNA binding" "molecular_function"	IPR001005 "SANT/Myb domain"; "IPR009057" "Homeobox-like domain superfamily"; "IPR017930" "Myb domain"	PF00249
TraesCS5A02G535500	611.216	7.76299	0.603551	12.8622	7.34533e-38	2.85824e-36	GroupI		"" ""	IPR016140 "Bifunctional inhibitor/plant lipid transfer protein/seed storage helical domain"; "IPR027923" "Hydrophobic seed protein domain"; "IPR036312" "Bifunctional inhibitor/plant lipid transfer protein/seed storage helical domain superfamily"	PF14547
TraesCS2A02G421500	64.1942	7.74714	0.635273	12.195	3.30589e-34	9.75066e-33	GroupI		GO:0006508 "proteolysis" "biological_process"; "GO:0008234" "cysteine-type peptidase activity" "molecular_function"	IPR000668 "Peptidase C1A, papain C-terminal"; "IPR013201" "Cathepsin propeptide inhibitor domain (I29)"; "IPR038765" "Papain-like cysteine peptidase superfamily"; "IPR039417" "Papain-like cysteine endopeptidase"	PF00112 ; "PF08246"
TraesCS5B02G151600	36.9022	7.7468	0.823815	9.40357	5.27416e-21	5.60182e-20	GroupI		GO:0004672 "protein kinase activity" "molecular_function"; "GO:0005515" "protein binding" "molecular_function"; "GO:0005524" "ATP binding" "molecular_function"; "GO:0006468" "protein phosphorylation" "biological_process"; "GO:0016021" "integral component of membrane" "cellular_component"	IPR000719 "Protein kinase domain"; "IPR001611" "Leucine-rich repeat"; "IPR003591" "Leucine-rich repeat, typical subtype"; "IPR008266" "Tyrosine-protein kinase, active site"; "IPR011009" "Protein kinase-like domain superfamily"; "IPR013210" "Leucine-rich repeat-containing N-terminal, plant-type"; "IPR017441" "Protein kinase, ATP binding site"; "IPR032675" "Leucine-rich repeat domain superfamily"	PF00069 ; "PF00560" ; "PF08263" ; "PF13855"
TraesCS1A02G092100	30.6378	7.74531	1.0225	7.57485	3.5955e-14	2.17945e-13	GroupI		GO:0004497 "monooxygenase activity" "molecular_function"; "GO:0005506" "iron ion binding" "molecular_function"; "GO:0016705" "oxidoreductase activity, acting on paired donors, with incorporation or reduction of molecular oxygen" "molecular_function"; "GO:0020037" "heme binding" "molecular_function"	IPR001128 "Cytochrome P450"; "IPR002401" "Cytochrome P450, E-class, group I"; "IPR017972" "Cytochrome P450, conserved site"; "IPR036396" "Cytochrome P450 superfamily"	PF00067
TraesCSU02G026500	5.45873	7.7414	0.873677	8.86071	7.95047e-19	7.0319e-18	GroupI		GO:0005975 "carbohydrate metabolic process" "biological_process"	IPR001223 "Glycoside hydrolase family 18, catalytic domain"; "IPR017853" "Glycoside hydrolase superfamily"	PF00704
TraesCS6B02G258400	354.321	7.74111	0.567937	13.6302	2.64817e-42	1.45074e-40	GroupI	Phenylalanine ammonia-lyase [Source:UniProtKB/TrEMBL;Acc:A0A341X183]	GO:0003824 "catalytic activity" "molecular_function"; "GO:0005737" "cytoplasm" "cellular_component"; "GO:0006559" "L-phenylalanine catabolic process" "biological_process"; "GO:0016841" "ammonia-lyase activity" "molecular_function"	IPR001106 "Aromatic amino acid lyase"; "IPR005922" "Phenylalanine ammonia-lyase"; "IPR008948" "L-Aspartase-like"; "IPR022313" "Phenylalanine/histidine ammonia-lyases, active site"; "IPR023144" "Phenylalanine ammonia-lyase, shielding domain superfamily"; "IPR024083" "Fumarase/histidase, N-terminal"	PF00221
TraesCS3D02G316100	25.1192	7.73991	0.962489	8.04155	8.87056e-16	6.17714e-15	GroupI		GO:0005509 "calcium ion binding" "molecular_function"	IPR002048 "EF-hand domain"; "IPR011992" "EF-hand domain pair"; "IPR044205" "Calcium-binding protein KIC/PBP1/KRP1"	PF13833
TraesCS3D02G424000	179.403	7.73409	0.532023	14.5371	7.04965e-48	5.81396e-46	GroupI		"" ""; "GO:0016021" "integral component of membrane" "cellular_component"	IPR005069 "Nucleotide-diphospho-sugar transferase"	PF03407
TraesCS1B02G062200	12.4291	7.7326	0.880652	8.78054	1.62696e-18	1.40411e-17	GroupI		GO:0004672 "protein kinase activity" "molecular_function"; "GO:0005524" "ATP binding" "molecular_function"; "GO:0006468" "protein phosphorylation" "biological_process"; "GO:0030246" "carbohydrate binding" "molecular_function"	IPR000719 "Protein kinase domain"; "IPR001220" "Legume lectin domain"; "IPR008271" "Serine/threonine-protein kinase, active site"; "IPR011009" "Protein kinase-like domain superfamily"; "IPR013320" "Concanavalin A-like lectin/glucanase domain superfamily"; "IPR017441" "Protein kinase, ATP binding site"	PF00069 ; "PF00139"
TraesCS2A02G571700	14.629	7.72719	0.964012	8.01565	1.09556e-15	7.56894e-15	GroupI	Peroxidase [Source:UniProtKB/TrEMBL;Acc:A0A1D5T6G6]	GO:0004601 "peroxidase activity" "molecular_function"; "GO:0005576" "extracellular region" "cellular_component"; "GO:0006979" "response to oxidative stress" "biological_process"; "GO:0020037" "heme binding" "molecular_function"; "GO:0042744" "hydrogen peroxide catabolic process" "biological_process"; "GO:0046872" "metal ion binding" "molecular_function"	IPR000823 "Plant peroxidase"; "IPR002016" "Haem peroxidase"; "IPR010255" "Haem peroxidase superfamily"; "IPR019793" "Peroxidases heam-ligand binding site"; "IPR019794" "Peroxidase, active site"; "IPR033905" "Secretory peroxidase"	PF00141
TraesCS2B02G097900	15.8161	7.71979	0.907772	8.50411	1.82995e-17	1.45665e-16	GroupI	MLO-like protein [Source:UniProtKB/TrEMBL;Acc:W5BJL2]	GO:0005516 "calmodulin binding" "molecular_function"; "GO:0006952" "defense response" "biological_process"; "GO:0009607" "response to biotic stimulus" "biological_process"; "GO:0016021" "integral component of membrane" "cellular_component"	IPR004326 "Mlo-related protein"	PF03094
TraesCS5B02G208500	54.1741	7.71954	0.857028	9.00734	2.11123e-19	1.96198e-18	GroupI		GO:0004672 "protein kinase activity" "molecular_function"; "GO:0005524" "ATP binding" "molecular_function"; "GO:0006468" "protein phosphorylation" "biological_process"	IPR000719 "Protein kinase domain"; "IPR001245" "Serine-threonine/tyrosine-protein kinase, catalytic domain"; "IPR008271" "Serine/threonine-protein kinase, active site"; "IPR011009" "Protein kinase-like domain superfamily"	PF07714
TraesCS4B02G259400	8.06249	7.71547	0.950776	8.11492	4.86086e-16	3.45819e-15	GroupI		GO:0004553 "hydrolase activity, hydrolyzing O-glycosyl compounds" "molecular_function"; "GO:0005975" "carbohydrate metabolic process" "biological_process"; "GO:0016798" "hydrolase activity, acting on glycosyl bonds" "molecular_function"	IPR001000 "Glycoside hydrolase family 10 domain"; "IPR003305" "Carbohydrate-binding, CenC-like"; "IPR008979" "Galactose-binding-like domain superfamily"; "IPR017853" "Glycoside hydrolase superfamily"	PF00331 ; "PF02018"
TraesCS2B02G369000	1823.74	7.70983	0.373045	20.6673	6.82463e-95	1.13803e-91	GroupI		GO:0004568 "chitinase activity" "molecular_function"; "GO:0005975" "carbohydrate metabolic process" "biological_process"; "GO:0006032" "chitin catabolic process" "biological_process"; "GO:0008061" "chitin binding" "molecular_function"; "GO:0016998" "cell wall macromolecule catabolic process" "biological_process"	IPR000726 "Glycoside hydrolase, family 19, catalytic"; "IPR001002" "Chitin-binding, type 1"; "IPR016283" "Glycoside hydrolase, family 19"; "IPR018371" "Chitin-binding, type 1, conserved site"; "IPR023346" "Lysozyme-like domain superfamily"; "IPR036861" "Endochitinase-like superfamily"	PF00182 ; "PF00187"
TraesCS2D02G511300	168.667	7.70512	0.57686	13.357	1.07814e-40	5.17635e-39	GroupI		GO:0004672 "protein kinase activity" "molecular_function"; "GO:0005509" "calcium ion binding" "molecular_function"; "GO:0005524" "ATP binding" "molecular_function"; "GO:0006468" "protein phosphorylation" "biological_process"; "GO:0030247" "polysaccharide binding" "molecular_function"	IPR000719 "Protein kinase domain"; "IPR001881" "EGF-like calcium-binding domain"; "IPR008271" "Serine/threonine-protein kinase, active site"; "IPR011009" "Protein kinase-like domain superfamily"; "IPR017441" "Protein kinase, ATP binding site"; "IPR018097" "EGF-like calcium-binding, conserved site"; "IPR025287" "Wall-associated receptor kinase, galacturonan-binding domain"	PF00069 ; "PF13947"
TraesCS4D02G031700	12.9182	7.70304	1.04995	7.33658	2.19121e-13	1.24067e-12	GroupI		GO:0005576 "extracellular region" "cellular_component"; "GO:0030145" "manganese ion binding" "molecular_function"; "GO:0045735" "nutrient reservoir activity" "molecular_function"	IPR001929 "Germin"; "IPR006045" "Cupin 1"; "IPR011051" "RmlC-like cupin domain superfamily"; "IPR014710" "RmlC-like jelly roll fold"; "IPR019780" "Germin, manganese binding site"	PF00190
TraesCS4A02G416000	6.10307	7.7026	0.932049	8.26416	1.40678e-16	1.04351e-15	GroupI		GO:0003677 "DNA binding" "molecular_function"; "GO:0003700" "DNA-binding transcription factor activity" "molecular_function"; "GO:0006355" "regulation of transcription, DNA-templated" "biological_process"	IPR001471 "AP2/ERF domain"; "IPR016177" "DNA-binding domain superfamily"; "IPR036955" "AP2/ERF domain superfamily"	PF00847
TraesCS2B02G125400	6.29289	7.70248	1.02873	7.48737	7.02669e-14	4.14717e-13	GroupI		GO:0005524 "ATP binding" "molecular_function"; "GO:0016887" "ATPase" "molecular_function"	IPR013126 "Heat shock protein 70 family"; "IPR018181" "Heat shock protein 70, conserved site"; "IPR029047" "Heat shock protein 70kD, peptide-binding domain superfamily"; "IPR029048" "Heat shock protein 70kD, C-terminal domain superfamily"; "IPR043129" "ATPase, nucleotide binding domain"	PF00012
TraesCS5B02G279700	13.8109	7.70213	1.03103	7.4703	8.00104e-14	4.6975e-13	GroupI		GO:0016491 "oxidoreductase activity" "molecular_function"	IPR011032 "GroES-like superfamily"; "IPR013154" "Alcohol dehydrogenase, N-terminal"; "IPR020843" "Polyketide synthase, enoylreductase domain"; "IPR036291" "NAD(P)-binding domain superfamily"	PF08240 ; "PF13602"
TraesCS5D02G159800	28.0275	7.69372	0.858568	8.96111	3.21416e-19	2.94332e-18	GroupI		GO:0016491 "oxidoreductase activity" "molecular_function"; "GO:0046872" "metal ion binding" "molecular_function"	IPR005123 "Oxoglutarate/iron-dependent dioxygenase"; "IPR026992" "Non-haem dioxygenase N-terminal domain"; "IPR027443" "Isopenicillin N synthase-like"	PF03171 ; "PF14226"
TraesCS7A02G199200	13.9754	7.69308	0.942383	8.16343	3.25639e-16	2.34675e-15	GroupI		"" ""	""
TraesCS5D02G452500	6671.88	7.68372	0.357749	21.478	2.50067e-102	6.10601e-99	GroupI		GO:0005524 "ATP binding" "molecular_function"; "GO:0016020" "membrane" "cellular_component"; "GO:0016021" "integral component of membrane" "cellular_component"; "GO:0016887" "ATPase" "molecular_function"; "GO:0140359" "ABC-type transporter activity" "molecular_function"	IPR003439 "ABC transporter-like"; "IPR003593" "AAA+ ATPase domain"; "IPR013525" "ABC-2 type transporter"; "IPR013581" "Plant PDR ABC transporter associated"; "IPR027417" "P-loop containing nucleoside triphosphate hydrolase"; "IPR029481" "ABC-transporter, N-terminal domain"; "IPR034001" "ATP-binding cassette transporter, PDR-like subfamily G, domain 1"; "IPR034003" "ATP-binding cassette transporte…	PF00005 ; "PF01061" ; "PF08370" ; "PF14510" ; "PF19055"
TraesCS3D02G305400	7.57828	7.68129	1.02825	7.47026	8.00342e-14	4.69849e-13	GroupI		GO:0004601 "peroxidase activity" "molecular_function"; "GO:0006979" "response to oxidative stress" "biological_process"; "GO:0020037" "heme binding" "molecular_function"	IPR000823 "Plant peroxidase"; "IPR002016" "Haem peroxidase"; "IPR010255" "Haem peroxidase superfamily"; "IPR019793" "Peroxidases heam-ligand binding site"; "IPR019794" "Peroxidase, active site"	PF00141
TraesCS3A02G488200	7.25562	7.67731	1.0768	7.12974	1.00559e-12	5.38505e-12	GroupI		GO:0005515 "protein binding" "molecular_function"; "GO:0006749" "glutathione metabolic process" "biological_process"	IPR004045 "Glutathione S-transferase, N-terminal"; "IPR004046" "Glutathione S-transferase, C-terminal"; "IPR010987" "Glutathione S-transferase, C-terminal-like"; "IPR036249" "Thioredoxin-like superfamily"; "IPR036282" "Glutathione S-transferase, C-terminal domain superfamily"	PF00043 ; "PF02798"
TraesCS2B02G245100	57.7106	7.67682	0.947356	8.10342	5.34361e-16	3.78784e-15	GroupI	WAT1-related protein [Source:UniProtKB/TrEMBL;Acc:W5BK20]	GO:0016020 "membrane" "cellular_component"; "GO:0016021" "integral component of membrane" "cellular_component"; "GO:0022857" "transmembrane transporter activity" "molecular_function"	IPR000620 "EamA domain"; "IPR030184" "WAT1-related protein"	PF00892
TraesCS5B02G553100	7.13371	7.67617	1.02964	7.45522	8.97189e-14	5.24407e-13	GroupI		GO:0009055 "electron transfer activity" "molecular_function"; "GO:0022900" "electron transport chain" "biological_process"	IPR003245 "Phytocyanin domain"; "IPR008972" "Cupredoxin"; "IPR028871" "Blue (type 1) copper protein, binding site"; "IPR039391" "Phytocyanin"; "IPR041844" "Plantacyanin"	PF02298
TraesCSU02G252800	7.29057	7.67609	1.25292	6.12657	8.9796e-10	3.70192e-09	GroupI		GO:0009055 "electron transfer activity" "molecular_function"	IPR003245 "Phytocyanin domain"; "IPR008972" "Cupredoxin"; "IPR028871" "Blue (type 1) copper protein, binding site"; "IPR039391" "Phytocyanin"	PF02298
TraesCS5B02G270700	15.2283	7.67516	1.0238	7.49674	6.54269e-14	3.87556e-13	GroupI		GO:0004497 "monooxygenase activity" "molecular_function"; "GO:0005506" "iron ion binding" "molecular_function"; "GO:0016705" "oxidoreductase activity, acting on paired donors, with incorporation or reduction of molecular oxygen" "molecular_function"; "GO:0020037" "heme binding" "molecular_function"	IPR001128 "Cytochrome P450"; "IPR002401" "Cytochrome P450, E-class, group I"; "IPR036396" "Cytochrome P450 superfamily"	PF00067
TraesCS5A02G217000	23.6802	7.66606	0.841752	9.10727	8.44789e-20	8.1314e-19	GroupI	Hexosyltransferase [Source:UniProtKB/TrEMBL;Acc:A0A1D5YMR9]	GO:0000139 "Golgi membrane" "cellular_component"; "GO:0006486" "protein glycosylation" "biological_process"; "GO:0008378" "galactosyltransferase activity" "molecular_function"; "GO:0016020" "membrane" "cellular_component"; "GO:0016021" "integral component of membrane" "cellular_component"; "GO:0016758" "hexosyltransferase activity" "molecular_function"	IPR002659 "Glycosyl transferase, family 31"	PF01762
TraesCS3A02G478700	96.7896	7.66299	0.693631	11.0476	2.25039e-28	4.25961e-27	GroupI		GO:0005515 "protein binding" "molecular_function"; "GO:0016020" "membrane" "cellular_component"; "GO:0016021" "integral component of membrane" "cellular_component"	IPR001611 "Leucine-rich repeat"; "IPR013210" "Leucine-rich repeat-containing N-terminal, plant-type"; "IPR032675" "Leucine-rich repeat domain superfamily"	PF00560 ; "PF08263"
TraesCS3D02G137000	8.41816	7.65672	1.14816	6.6687	2.58081e-11	1.2249e-10	GroupI		GO:0008033 "tRNA processing" "biological_process"	IPR027417 "P-loop containing nucleoside triphosphate hydrolase"; "IPR039657" "Dimethylallyltransferase"	PF01715
TraesCS5A02G453200	77.9813	7.64867	0.638484	11.9794	4.55508e-33	1.22802e-31	GroupI	Similar to Germin-like protein subfamily T member 1 precursor [Source: Projected from Oryza sativa (Os03g0804500)]	GO:0030145 "manganese ion binding" "molecular_function"	IPR001929 "Germin"; "IPR006045" "Cupin 1"; "IPR011051" "RmlC-like cupin domain superfamily"; "IPR014710" "RmlC-like jelly roll fold"; "IPR019780" "Germin, manganese binding site"	PF00190
TraesCS5A02G163400	15.0071	7.64652	0.896404	8.53022	1.46073e-17	1.17162e-16	GroupI	Cinnamoyl-CoA reductase [Source:UniProtKB/TrEMBL;Acc:Q4KUK8]	GO:0003824 "catalytic activity" "molecular_function"; "GO:0016491" "oxidoreductase activity" "molecular_function"; "GO:0016616" "oxidoreductase activity, acting on the CH-OH group of donors, NAD or NADP as acceptor" "molecular_function"; "GO:0016621" "cinnamoyl-CoA reductase activity" "molecular_function"; "GO:0050662" "obsolete coenzyme binding" "molecular_function"	IPR001509 "NAD-dependent epimerase/dehydratase"; "IPR036291" "NAD(P)-binding domain superfamily"	PF01370
TraesCS6B02G324800	147.811	7.63602	0.592494	12.8879	5.26322e-38	2.0776e-36	GroupI	Potassium transporter [Source:UniProtKB/TrEMBL;Acc:A0A1D6ATG3]	GO:0015079 "potassium ion transmembrane transporter activity" "molecular_function"; "GO:0016020" "membrane" "cellular_component"; "GO:0016021" "integral component of membrane" "cellular_component"; "GO:0071805" "potassium ion transmembrane transport" "biological_process"	IPR003855 "Potassium transporter"	PF02705
TraesCS2B02G210600	13.4933	7.63535	1.26832	6.02003	1.7438e-09	6.99086e-09	GroupI		"" ""	IPR004993 "GH3 family"	PF03321
TraesCS5D02G276400	15.0168	7.63509	0.883036	8.64641	5.31434e-18	4.41102e-17	GroupI		GO:0003824 "catalytic activity" "molecular_function"; "GO:0050662" "obsolete coenzyme binding" "molecular_function"	IPR001509 "NAD-dependent epimerase/dehydratase"; "IPR036291" "NAD(P)-binding domain superfamily"	PF01370
TraesCS1B02G107500	9.89821	7.62859	1.05023	7.26371	3.76607e-13	2.09318e-12	GroupI		GO:0016747 "acyltransferase activity, transferring groups other than amino-acyl groups" "molecular_function"	IPR003480 "Transferase"; "IPR023213" "Chloramphenicol acetyltransferase-like domain superfamily"	PF02458
TraesCS3A02G441400	34.9399	7.62859	0.775667	9.83487	7.96717e-23	9.71824e-22	GroupI		GO:0016747 "acyltransferase activity, transferring groups other than amino-acyl groups" "molecular_function"	IPR003480 "Transferase"; "IPR023213" "Chloramphenicol acetyltransferase-like domain superfamily"	PF02458
TraesCS7B02G206500	15.6986	7.6269	0.921153	8.27974	1.2345e-16	9.19804e-16	GroupI		GO:0006629 "lipid metabolic process" "biological_process"; "GO:0016787" "hydrolase activity" "molecular_function"	IPR002921 "Fungal lipase-like domain"; "IPR029058" "Alpha/Beta hydrolase fold"	PF01764
TraesCS6D02G021100	10.6258	7.62578	1.14146	6.6807	2.37797e-11	1.13146e-10	GroupI	Glycosyltransferase [Source:UniProtKB/TrEMBL;Acc:A0A1D6BCR9]	GO:0008194 "UDP-glycosyltransferase activity" "molecular_function"; "GO:0016758" "hexosyltransferase activity" "molecular_function"	IPR002213 "UDP-glucuronosyl/UDP-glucosyltransferase"; "IPR035595" "UDP-glycosyltransferase family, conserved site"	PF00201
TraesCS6B02G415100	177.7	7.62555	0.807027	9.44895	3.42262e-21	3.68796e-20	GroupI		GO:0004672 "protein kinase activity" "molecular_function"; "GO:0005509" "calcium ion binding" "molecular_function"; "GO:0005524" "ATP binding" "molecular_function"; "GO:0006468" "protein phosphorylation" "biological_process"; "GO:0016021" "integral component of membrane" "cellular_component"; "GO:0030247" "polysaccharide binding" "molecular_function"	IPR000152 "EGF-type aspartate/asparagine hydroxylation site"; "IPR000719" "Protein kinase domain"; "IPR000742" "EGF-like domain"; "IPR001245" "Serine-threonine/tyrosine-protein kinase, catalytic domain"; "IPR001881" "EGF-like calcium-binding domain"; "IPR008271" "Serine/threonine-protein kinase, active site"; "IPR011009" "Protein kinase-like domain superfamily"; "IPR017441" "Protein kinase, ATP b…	PF07645 ; "PF07714" ; "PF13947"
TraesCS3B02G024000	23.7303	7.6218	0.844016	9.0304	1.71053e-19	1.60158e-18	GroupI	Glycosyltransferase, HGA-like, putative,expressed [Source:UniProtKB/TrEMBL;Acc:D8L9R6]	GO:0000139 "Golgi membrane" "cellular_component"; "GO:0005794" "Golgi apparatus" "cellular_component"; "GO:0009664" "plant-type cell wall organization" "biological_process"; "GO:0016020" "membrane" "cellular_component"; "GO:0016021" "integral component of membrane" "cellular_component"; "GO:0016740" "transferase activity" "molecular_function"; "GO:0016757" "glycosyltransferase activity" "molecula…	IPR007657 "Glycosyltransferase 61"	PF04577
TraesCSU02G100600	89.7569	7.61319	0.687486	11.074	1.67822e-28	3.22299e-27	GroupI		GO:0005524 "ATP binding" "molecular_function"; "GO:0016020" "membrane" "cellular_component"; "GO:0140359" "ABC-type transporter activity" "molecular_function"	IPR003439 "ABC transporter-like"; "IPR003593" "AAA+ ATPase domain"; "IPR013525" "ABC-2 type transporter"; "IPR017871" "ABC transporter, conserved site"; "IPR027417" "P-loop containing nucleoside triphosphate hydrolase"; "IPR043926" "ABC transporter family G domain"	PF00005 ; "PF01061" ; "PF19055"
TraesCS6D02G359300	1406.62	7.61215	0.568295	13.3947	6.49137e-41	3.17687e-39	GroupI		GO:0016491 "oxidoreductase activity" "molecular_function"; "GO:0046872" "metal ion binding" "molecular_function"	IPR005123 "Oxoglutarate/iron-dependent dioxygenase"; "IPR026992" "Non-haem dioxygenase N-terminal domain"; "IPR027443" "Isopenicillin N synthase-like"	PF03171 ; "PF14226"
TraesCS7A02G566200	184.488	7.60742	0.592865	12.8316	1.09073e-37	4.16836e-36	GroupI		GO:0005524 "ATP binding" "molecular_function"; "GO:0016020" "membrane" "cellular_component"; "GO:0140359" "ABC-type transporter activity" "molecular_function"	IPR003439 "ABC transporter-like"; "IPR003593" "AAA+ ATPase domain"; "IPR013525" "ABC-2 type transporter"; "IPR017871" "ABC transporter, conserved site"; "IPR027417" "P-loop containing nucleoside triphosphate hydrolase"; "IPR043926" "ABC transporter family G domain"	PF00005 ; "PF01061" ; "PF19055"
TraesCS7A02G306300	15.3204	7.60537	0.93014	8.17659	2.91993e-16	2.11475e-15	GroupI		GO:0006629 "lipid metabolic process" "biological_process"; "GO:0016787" "hydrolase activity" "molecular_function"	IPR002921 "Fungal lipase-like domain"; "IPR029058" "Alpha/Beta hydrolase fold"	PF01764
TraesCS4B02G377200	7.87191	7.60143	1.00787	7.54206	4.62588e-14	2.77524e-13	GroupI		GO:0030145 "manganese ion binding" "molecular_function"	IPR001929 "Germin"; "IPR006045" "Cupin 1"; "IPR011051" "RmlC-like cupin domain superfamily"; "IPR014710" "RmlC-like jelly roll fold"; "IPR019780" "Germin, manganese binding site"	PF00190
TraesCS2B02G337100	28.2639	7.60074	1.22207	6.21955	4.98595e-10	2.1041e-09	GroupI		"" ""	""
TraesCSU02G128600	15.3632	7.59198	0.890269	8.52774	1.49238e-17	1.19616e-16	GroupI		GO:0005576 "extracellular region" "cellular_component"; "GO:0030145" "manganese ion binding" "molecular_function"; "GO:0046872" "metal ion binding" "molecular_function"; "GO:0048046" "apoplast" "cellular_component"	IPR001929 "Germin"; "IPR006045" "Cupin 1"; "IPR011051" "RmlC-like cupin domain superfamily"; "IPR014710" "RmlC-like jelly roll fold"; "IPR019780" "Germin, manganese binding site"	PF00190
TraesCS5D02G420800	29.6013	7.58851	0.907543	8.3616	6.18738e-17	4.7181e-16	GroupI		GO:0003677 "DNA binding" "molecular_function"; "GO:0006355" "regulation of transcription, DNA-templated" "biological_process"	IPR003441 "NAC domain"; "IPR036093" "NAC domain superfamily"	PF02365
TraesCS6B02G125800	7.06334	7.58464	0.940837	8.06158	7.53129e-16	5.27244e-15	GroupI		GO:0004497 "monooxygenase activity" "molecular_function"; "GO:0005506" "iron ion binding" "molecular_function"; "GO:0016705" "oxidoreductase activity, acting on paired donors, with incorporation or reduction of molecular oxygen" "molecular_function"; "GO:0020037" "heme binding" "molecular_function"	IPR001128 "Cytochrome P450"; "IPR002401" "Cytochrome P450, E-class, group I"; "IPR017972" "Cytochrome P450, conserved site"; "IPR036396" "Cytochrome P450 superfamily"	PF00067
TraesCS3A02G327300	196.294	7.57951	0.794336	9.54194	1.40179e-21	1.55659e-20	GroupI		GO:0004252 "serine-type endopeptidase activity" "molecular_function"; "GO:0006508" "proteolysis" "biological_process"; "GO:0008236" "serine-type peptidase activity" "molecular_function"	IPR000209 "Peptidase S8/S53 domain"; "IPR010259" "Peptidase S8 propeptide/proteinase inhibitor I9"; "IPR015500" "Peptidase S8, subtilisin-related"; "IPR034197" "Cucumisin-like catalytic domain"; "IPR036852" "Peptidase S8/S53 domain superfamily"; "IPR037045" "Peptidase S8 propeptide/proteinase inhibitor I9 superfamily"; "IPR041469" "Subtilisin-like protease, fibronectin type-III domain"	PF00082 ; "PF05922" ; "PF17766"
TraesCS2D02G543500	7.7721	7.57822	1.10504	6.85787	6.9897e-12	3.48791e-11	GroupI		GO:0009055 "electron transfer activity" "molecular_function"	IPR003245 "Phytocyanin domain"; "IPR008972" "Cupredoxin"; "IPR028871" "Blue (type 1) copper protein, binding site"; "IPR039391" "Phytocyanin"	PF02298
TraesCSU02G137300	6.3526	7.57042	1.01923	7.42757	1.10611e-13	6.41478e-13	GroupI	Peroxidase [Source:UniProtKB/TrEMBL;Acc:W5AX51]	GO:0004601 "peroxidase activity" "molecular_function"; "GO:0006979" "response to oxidative stress" "biological_process"; "GO:0020037" "heme binding" "molecular_function"; "GO:0042744" "hydrogen peroxide catabolic process" "biological_process"; "GO:0046872" "metal ion binding" "molecular_function"	IPR000823 "Plant peroxidase"; "IPR002016" "Haem peroxidase"; "IPR010255" "Haem peroxidase superfamily"; "IPR019793" "Peroxidases heam-ligand binding site"; "IPR019794" "Peroxidase, active site"; "IPR033905" "Secretory peroxidase"	PF00141
TraesCS2B02G372600	6.42484	7.56042	1.30144	5.80929	6.27387e-09	2.39123e-08	GroupI		GO:0003824 "catalytic activity" "molecular_function"	IPR000192 "Aminotransferase class V domain"; "IPR015421" "Pyridoxal phosphate-dependent transferase, major domain"; "IPR015424" "Pyridoxal phosphate-dependent transferase"	PF00266
TraesCS2A02G565400	86.4874	7.55738	1.14142	6.62103	3.56708e-11	1.67234e-10	GroupI		GO:0003824 "catalytic activity" "molecular_function"; "GO:0008661" "1-deoxy-D-xylulose-5-phosphate synthase activity" "molecular_function"; "GO:0016114" "terpenoid biosynthetic process" "biological_process"	IPR005474 "Transketolase, N-terminal"; "IPR005475" "Transketolase-like, pyrimidine-binding domain"; "IPR005477" "Deoxyxylulose-5-phosphate synthase"; "IPR009014" "Transketolase C-terminal/Pyruvate-ferredoxin oxidoreductase domain II"; "IPR020826" "Transketolase binding site"; "IPR029061" "Thiamin diphosphate-binding fold"; "IPR033248" "Transketolase, C-terminal domain"	PF02779 ; "PF02780" ; "PF13292"
TraesCS7D02G158100	10.7923	7.5536	0.927577	8.14337	3.84411e-16	2.75462e-15	GroupI		GO:0004672 "protein kinase activity" "molecular_function"; "GO:0005524" "ATP binding" "molecular_function"; "GO:0006468" "protein phosphorylation" "biological_process"; "GO:0016021" "integral component of membrane" "cellular_component"; "GO:0030247" "polysaccharide binding" "molecular_function"	IPR000719 "Protein kinase domain"; "IPR008271" "Serine/threonine-protein kinase, active site"; "IPR011009" "Protein kinase-like domain superfamily"; "IPR017441" "Protein kinase, ATP binding site"; "IPR025287" "Wall-associated receptor kinase, galacturonan-binding domain"; "IPR032872" "Wall-associated receptor kinase, C-terminal"	PF00069 ; "PF13947" ; "PF14380"
TraesCS5B02G366400	18.9051	7.54814	0.910457	8.2905	1.12771e-16	8.42079e-16	GroupI		GO:0004672 "protein kinase activity" "molecular_function"; "GO:0005524" "ATP binding" "molecular_function"; "GO:0006468" "protein phosphorylation" "biological_process"; "GO:0030247" "polysaccharide binding" "molecular_function"	IPR000719 "Protein kinase domain"; "IPR001245" "Serine-threonine/tyrosine-protein kinase, catalytic domain"; "IPR008271" "Serine/threonine-protein kinase, active site"; "IPR011009" "Protein kinase-like domain superfamily"; "IPR017441" "Protein kinase, ATP binding site"; "IPR025287" "Wall-associated receptor kinase, galacturonan-binding domain"	PF07714 ; "PF13947"
TraesCS7A02G489000	6010.48	7.54393	0.543924	13.8694	9.70226e-44	5.85984e-42	GroupI		GO:0004190 "aspartic-type endopeptidase activity" "molecular_function"; "GO:0006508" "proteolysis" "biological_process"	IPR001461 "Aspartic peptidase A1 family"; "IPR021109" "Aspartic peptidase domain superfamily"; "IPR032799" "Xylanase inhibitor, C-terminal"; "IPR032861" "Xylanase inhibitor, N-terminal"; "IPR033121" "Peptidase family A1 domain"	PF14541 ; "PF14543"
TraesCS5A02G233300	6.01193	7.54031	1.05616	7.1394	9.37418e-13	5.03143e-12	GroupI	Potassium transporter [Source:UniProtKB/TrEMBL;Acc:A0A1D5YC50]	GO:0015079 "potassium ion transmembrane transporter activity" "molecular_function"; "GO:0016020" "membrane" "cellular_component"; "GO:0016021" "integral component of membrane" "cellular_component"; "GO:0071805" "potassium ion transmembrane transport" "biological_process"	IPR003855 "Potassium transporter"	PF02705
TraesCS4B02G033300	40.7074	7.53478	0.932252	8.08234	6.35371e-16	4.47371e-15	GroupI		GO:0005576 "extracellular region" "cellular_component"; "GO:0030145" "manganese ion binding" "molecular_function"; "GO:0045735" "nutrient reservoir activity" "molecular_function"; "GO:0046872" "metal ion binding" "molecular_function"; "GO:0048046" "apoplast" "cellular_component"	IPR001929 "Germin"; "IPR006045" "Cupin 1"; "IPR011051" "RmlC-like cupin domain superfamily"; "IPR014710" "RmlC-like jelly roll fold"; "IPR019780" "Germin, manganese binding site"	PF00190
TraesCS2B02G451400	50.9151	7.53312	0.719516	10.4697	1.19015e-25	1.82116e-24	GroupI		GO:0006812 "cation transport" "biological_process"; "GO:0008324" "cation transmembrane transporter activity" "molecular_function"; "GO:0016021" "integral component of membrane" "cellular_component"; "GO:0055085" "transmembrane transport" "biological_process"	IPR003445 "Cation transporter"	PF02386
TraesCS7A02G312800	1929.07	7.52018	0.46735	16.0911	2.94533e-58	5.12798e-56	GroupI		GO:0016021 "integral component of membrane" "cellular_component"	IPR013057 "Amino acid transporter, transmembrane domain"	PF01490
TraesCS1D02G005100	165.94	7.5132	0.627674	11.9699	5.10864e-33	1.37347e-31	GroupI		GO:0004672 "protein kinase activity" "molecular_function"; "GO:0004674" "protein serine/threonine kinase activity" "molecular_function"; "GO:0005524" "ATP binding" "molecular_function"; "GO:0006468" "protein phosphorylation" "biological_process"; "GO:0016021" "integral component of membrane" "cellular_component"	IPR000719 "Protein kinase domain"; "IPR008271" "Serine/threonine-protein kinase, active site"; "IPR011009" "Protein kinase-like domain superfamily"; "IPR017441" "Protein kinase, ATP binding site"	PF00069
TraesCS1D02G352600	288.91	7.51092	0.822475	9.1321	6.71845e-20	6.52555e-19	GroupI		GO:0005506 "iron ion binding" "molecular_function"; "GO:0009055" "electron transfer activity" "molecular_function"	IPR001080 "3Fe-4S ferredoxin"; "IPR001623" "DnaJ domain"; "IPR017896" "4Fe-4S ferredoxin-type, iron-sulphur binding domain"; "IPR017900" "4Fe-4S ferredoxin, iron-sulphur binding, conserved site"; "IPR036869" "Chaperone J-domain superfamily"	PF00226 ; "PF13370"
TraesCS7B02G261100	408.769	7.50996	0.613159	12.248	1.72238e-34	5.18299e-33	GroupI		"" ""	""
TraesCS6D02G280000	17.9134	7.50558	0.906301	8.28155	1.21579e-16	9.06165e-16	GroupI		"" ""	""
TraesCS2A02G451500	12.2054	7.50118	0.993483	7.55039	4.33955e-14	2.61011e-13	GroupI		GO:0005524 "ATP binding" "molecular_function"; "GO:0016021" "integral component of membrane" "cellular_component"; "GO:0042626" "ATPase-coupled transmembrane transporter activity" "molecular_function"; "GO:0055085" "transmembrane transport" "biological_process"; "GO:0140359" "ABC-type transporter activity" "molecular_function"	IPR003439 "ABC transporter-like"; "IPR003593" "AAA+ ATPase domain"; "IPR011527" "ABC transporter type 1, transmembrane domain"; "IPR017871" "ABC transporter, conserved site"; "IPR027417" "P-loop containing nucleoside triphosphate hydrolase"; "IPR036640" "ABC transporter type 1, transmembrane domain superfamily"	PF00005 ; "PF00664"
TraesCS2B02G307200	13.3641	7.50035	0.942716	7.95611	1.77536e-15	1.20464e-14	GroupI		"" ""	""	PF13668
TraesCS2A02G584328	129.018	7.49948	0.615511	12.1842	3.77549e-34	1.10974e-32	GroupI		"" ""	IPR013057 "Amino acid transporter, transmembrane domain"	PF01490
TraesCS4A02G034500	22.8065	7.4994	0.872165	8.5986	8.06943e-18	6.61113e-17	GroupI		GO:0071949 "FAD binding" "molecular_function"	IPR002938 "FAD-binding domain"; "IPR036188" "FAD/NAD(P)-binding domain superfamily"	PF01494
TraesCS7B02G370900	24.3392	7.49824	0.773791	9.69026	3.31669e-22	3.86499e-21	GroupI		GO:0009733 "response to auxin" "biological_process"	IPR003676 "Small auxin-up RNA"	PF02519
TraesCS7A02G364500	228.165	7.49786	0.472543	15.867	1.07169e-56	1.67283e-54	GroupI		GO:0004672 "protein kinase activity" "molecular_function"; "GO:0005515" "protein binding" "molecular_function"; "GO:0005524" "ATP binding" "molecular_function"; "GO:0006468" "protein phosphorylation" "biological_process"; "GO:0016021" "integral component of membrane" "cellular_component"	IPR000719 "Protein kinase domain"; "IPR001611" "Leucine-rich repeat"; "IPR003591" "Leucine-rich repeat, typical subtype"; "IPR008271" "Serine/threonine-protein kinase, active site"; "IPR011009" "Protein kinase-like domain superfamily"; "IPR017441" "Protein kinase, ATP binding site"; "IPR032675" "Leucine-rich repeat domain superfamily"	PF00069 ; "PF00560" ; "PF13855"
TraesCS4A02G103700	120.499	7.49265	0.52675	14.2243	6.4761e-46	4.63628e-44	GroupI		GO:0005515 "protein binding" "molecular_function"; "GO:0006749" "glutathione metabolic process" "biological_process"	IPR004045 "Glutathione S-transferase, N-terminal"; "IPR010987" "Glutathione S-transferase, C-terminal-like"; "IPR036249" "Thioredoxin-like superfamily"; "IPR036282" "Glutathione S-transferase, C-terminal domain superfamily"; "IPR040079" "Glutathione Transferase family"	PF13410 ; "PF13417"
TraesCS5D02G256800	531.005	7.49069	0.49152	15.2399	1.92306e-52	2.1696e-50	GroupI		GO:0004672 "protein kinase activity" "molecular_function"; "GO:0005509" "calcium ion binding" "molecular_function"; "GO:0005524" "ATP binding" "molecular_function"; "GO:0006468" "protein phosphorylation" "biological_process"; "GO:0016021" "integral component of membrane" "cellular_component"; "GO:0030247" "polysaccharide binding" "molecular_function"	IPR000152 "EGF-type aspartate/asparagine hydroxylation site"; "IPR000719" "Protein kinase domain"; "IPR000742" "EGF-like domain"; "IPR001245" "Serine-threonine/tyrosine-protein kinase, catalytic domain"; "IPR001881" "EGF-like calcium-binding domain"; "IPR008271" "Serine/threonine-protein kinase, active site"; "IPR011009" "Protein kinase-like domain superfamily"; "IPR017441" "Protein kinase, ATP b…	PF07714 ; "PF13947"
TraesCS3A02G297100	10.4454	7.48752	1.02432	7.30975	2.67633e-13	1.50674e-12	GroupI	Peroxidase [Source:UniProtKB/TrEMBL;Acc:A0A1D5V620]	GO:0004601 "peroxidase activity" "molecular_function"; "GO:0005576" "extracellular region" "cellular_component"; "GO:0006979" "response to oxidative stress" "biological_process"; "GO:0020037" "heme binding" "molecular_function"; "GO:0042744" "hydrogen peroxide catabolic process" "biological_process"; "GO:0046872" "metal ion binding" "molecular_function"	IPR000823 "Plant peroxidase"; "IPR002016" "Haem peroxidase"; "IPR010255" "Haem peroxidase superfamily"; "IPR019793" "Peroxidases heam-ligand binding site"; "IPR019794" "Peroxidase, active site"; "IPR033905" "Secretory peroxidase"	PF00141
TraesCS5D02G214300	75.4788	7.48321	0.58653	12.7584	2.79771e-37	1.03059e-35	GroupI	Serine/threonine-protein kinase [Source:UniProtKB/TrEMBL;Acc:W5FZ76]	GO:0004672 "protein kinase activity" "molecular_function"; "GO:0004674" "protein serine/threonine kinase activity" "molecular_function"; "GO:0005524" "ATP binding" "molecular_function"; "GO:0006468" "protein phosphorylation" "biological_process"; "GO:0016021" "integral component of membrane" "cellular_component"; "GO:0048544" "recognition of pollen" "biological_process"	IPR000719 "Protein kinase domain"; "IPR000858" "S-locus glycoprotein domain"; "IPR001480" "Bulb-type lectin domain"; "IPR008271" "Serine/threonine-protein kinase, active site"; "IPR011009" "Protein kinase-like domain superfamily"; "IPR024171" "S-receptor-like serine/threonine-protein kinase"; "IPR036426" "Bulb-type lectin domain superfamily"	PF00069 ; "PF00954" ; "PF01453"
TraesCS7B02G415600	187.587	7.47955	0.788851	9.48158	2.50468e-21	2.72983e-20	GroupI		GO:0004672 "protein kinase activity" "molecular_function"; "GO:0004674" "protein serine/threonine kinase activity" "molecular_function"; "GO:0005524" "ATP binding" "molecular_function"; "GO:0006468" "protein phosphorylation" "biological_process"; "GO:0016021" "integral component of membrane" "cellular_component"; "GO:0030246" "carbohydrate binding" "molecular_function"	IPR000719 "Protein kinase domain"; "IPR001220" "Legume lectin domain"; "IPR001245" "Serine-threonine/tyrosine-protein kinase, catalytic domain"; "IPR008271" "Serine/threonine-protein kinase, active site"; "IPR011009" "Protein kinase-like domain superfamily"; "IPR013320" "Concanavalin A-like lectin/glucanase domain superfamily"; "IPR017441" "Protein kinase, ATP binding site"; "IPR019825" "Legume l…	PF00139 ; "PF07714"
TraesCS2A02G430400	16.9368	7.4784	0.918768	8.13959	3.96611e-16	2.83966e-15	GroupI		GO:0009733 "response to auxin" "biological_process"	IPR003676 "Small auxin-up RNA"	PF02519
TraesCS3D02G146000	9.5893	7.47657	0.860281	8.69084	3.59756e-18	3.02797e-17	GroupI		GO:0016021 "integral component of membrane" "cellular_component"; "GO:0016788" "hydrolase activity, acting on ester bonds" "molecular_function"	IPR001087 "GDSL lipase/esterase"; "IPR035669" "GDSL lipase/esterase-like, plant"; "IPR036514" "SGNH hydrolase superfamily"	PF00657
TraesCS2D02G107600	1173.67	7.47363	0.684639	10.9162	9.64979e-28	1.73984e-26	GroupI	Peroxidase [Source:UniProtKB/TrEMBL;Acc:W5C5X0]	GO:0004601 "peroxidase activity" "molecular_function"; "GO:0005576" "extracellular region" "cellular_component"; "GO:0006979" "response to oxidative stress" "biological_process"; "GO:0016491" "oxidoreductase activity" "molecular_function"; "GO:0020037" "heme binding" "molecular_function"; "GO:0042744" "hydrogen peroxide catabolic process" "biological_process"; "GO:0046872" "metal ion binding" "mo…	IPR000823 "Plant peroxidase"; "IPR002016" "Haem peroxidase"; "IPR010255" "Haem peroxidase superfamily"; "IPR019793" "Peroxidases heam-ligand binding site"; "IPR019794" "Peroxidase, active site"; "IPR033905" "Secretory peroxidase"	PF00141
TraesCS1D02G089900	56.5455	7.47096	0.899138	8.30902	9.64918e-17	7.25588e-16	GroupI		GO:0016747 "acyltransferase activity, transferring groups other than amino-acyl groups" "molecular_function"	IPR003480 "Transferase"; "IPR023213" "Chloramphenicol acetyltransferase-like domain superfamily"	PF02458
TraesCS2A02G041000	38.2787	7.47082	0.851065	8.7782	1.66108e-18	1.43229e-17	GroupI		GO:0004672 "protein kinase activity" "molecular_function"; "GO:0005524" "ATP binding" "molecular_function"; "GO:0006468" "protein phosphorylation" "biological_process"	IPR000719 "Protein kinase domain"; "IPR008271" "Serine/threonine-protein kinase, active site"; "IPR011009" "Protein kinase-like domain superfamily"	PF00069
TraesCS2A02G318800	57.5116	7.4707	1.16075	6.43608	1.22595e-10	5.47393e-10	GroupI		"" ""	""
TraesCS7A02G469000	6.17795	7.46686	1.0637	7.01968	2.2237e-12	1.15869e-11	GroupI		GO:0009733 "response to auxin" "biological_process"	IPR003676 "Small auxin-up RNA"	PF02519
TraesCS1A02G016000	71.8931	7.46464	0.638895	11.6837	1.54481e-31	3.70717e-30	GroupI		GO:0004672 "protein kinase activity" "molecular_function"; "GO:0004674" "protein serine/threonine kinase activity" "molecular_function"; "GO:0005524" "ATP binding" "molecular_function"; "GO:0006468" "protein phosphorylation" "biological_process"; "GO:0048544" "recognition of pollen" "biological_process"	IPR000719 "Protein kinase domain"; "IPR000858" "S-locus glycoprotein domain"; "IPR001480" "Bulb-type lectin domain"; "IPR003609" "PAN/Apple domain"; "IPR008271" "Serine/threonine-protein kinase, active site"; "IPR011009" "Protein kinase-like domain superfamily"; "IPR017441" "Protein kinase, ATP binding site"; "IPR024171" "S-receptor-like serine/threonine-protein kinase"; "IPR036426" "Bulb-type le…	PF00069 ; "PF00954" ; "PF01453" ; "PF08276"
TraesCS2D02G543600	7.97132	7.46272	1.07214	6.96061	3.38807e-12	1.7389e-11	GroupI		GO:0009055 "electron transfer activity" "molecular_function"; "GO:0022900" "electron transport chain" "biological_process"; "GO:0046658" "anchored component of plasma membrane" "cellular_component"	IPR003245 "Phytocyanin domain"; "IPR008972" "Cupredoxin"; "IPR028871" "Blue (type 1) copper protein, binding site"; "IPR039391" "Phytocyanin"	PF02298
TraesCS2D02G568300	9.42294	7.4556	1.12984	6.59879	4.14515e-11	1.93038e-10	GroupI		GO:0008168 "methyltransferase activity" "molecular_function"; "GO:0008171" "O-methyltransferase activity" "molecular_function"; "GO:0008757" "S-adenosylmethionine-dependent methyltransferase activity" "molecular_function"; "GO:0016740" "transferase activity" "molecular_function"; "GO:0019438" "aromatic compound biosynthetic process" "biological_process"; "GO:0032259" "methylation" "biological_pro…	IPR001077 "O-methyltransferase domain"; "IPR012967" "Plant methyltransferase dimerisation"; "IPR016461" "O-methyltransferase COMT-type"; "IPR029063" "S-adenosyl-L-methionine-dependent methyltransferase"; "IPR036388" "Winged helix-like DNA-binding domain superfamily"; "IPR036390" "Winged helix DNA-binding domain superfamily"	PF00891 ; "PF08100"
TraesCS5D02G507700	22.7225	7.45198	0.936353	7.95851	1.74127e-15	1.18268e-14	GroupI		"" ""	IPR006461 "PLAC8 motif-containing protein"	PF04749
TraesCS7D02G040300	15.4431	7.45116	0.914561	8.14726	3.72277e-16	2.67131e-15	GroupI	Sulfotransferase [Source:UniProtKB/TrEMBL;Acc:A0A1D6D0Z6]	GO:0008146 "sulfotransferase activity" "molecular_function"	IPR000863 "Sulfotransferase domain"; "IPR027417" "P-loop containing nucleoside triphosphate hydrolase"	PF00685
TraesCS5A02G270500	23.3778	7.4507	1.13226	6.5804	4.6919e-11	2.17537e-10	GroupI		"" ""	""
TraesCS5A02G543700	5.35796	7.45014	1.03308	7.21156	5.53158e-13	3.03279e-12	GroupI		GO:0030145 "manganese ion binding" "molecular_function"	IPR001929 "Germin"; "IPR006045" "Cupin 1"; "IPR011051" "RmlC-like cupin domain superfamily"; "IPR014710" "RmlC-like jelly roll fold"; "IPR019780" "Germin, manganese binding site"	PF00190
TraesCS2D02G486800	112.707	7.44902	0.613377	12.1443	6.15262e-34	1.78392e-32	GroupI		GO:0004672 "protein kinase activity" "molecular_function"; "GO:0004674" "protein serine/threonine kinase activity" "molecular_function"; "GO:0005524" "ATP binding" "molecular_function"; "GO:0006468" "protein phosphorylation" "biological_process"; "GO:0048544" "recognition of pollen" "biological_process"	IPR000719 "Protein kinase domain"; "IPR000858" "S-locus glycoprotein domain"; "IPR001480" "Bulb-type lectin domain"; "IPR003609" "PAN/Apple domain"; "IPR008271" "Serine/threonine-protein kinase, active site"; "IPR011009" "Protein kinase-like domain superfamily"; "IPR017441" "Protein kinase, ATP binding site"; "IPR024171" "S-receptor-like serine/threonine-protein kinase"; "IPR036426" "Bulb-type le…	PF00069 ; "PF00954" ; "PF01453" ; "PF08276"
TraesCS2A02G541900	6.42966	7.44107	1.1965	6.21905	5.00187e-10	2.11055e-09	GroupI		GO:0009055 "electron transfer activity" "molecular_function"	IPR003245 "Phytocyanin domain"; "IPR008972" "Cupredoxin"; "IPR028871" "Blue (type 1) copper protein, binding site"; "IPR039391" "Phytocyanin"	PF02298
TraesCS4A02G131900	8.04515	7.4404	1.03239	7.20694	5.7225e-13	3.13269e-12	GroupI		GO:0003824 "catalytic activity" "molecular_function"; "GO:0004619" "phosphoglycerate mutase activity" "molecular_function"; "GO:0005737" "cytoplasm" "cellular_component"; "GO:0006007" "glucose catabolic process" "biological_process"; "GO:0030145" "manganese ion binding" "molecular_function"; "GO:0046872" "metal ion binding" "molecular_function"	IPR005995 "Phosphoglycerate mutase, 2,3-bisphosphoglycerate-independent"; "IPR006124" "Metalloenzyme"; "IPR011258" "BPG-independent PGAM, N-terminal"; "IPR017850" "Alkaline-phosphatase-like, core domain superfamily"; "IPR036646" "BPG-independent phosphoglycerate mutase, domain B superfamily"	PF01676 ; "PF06415"
TraesCS5B02G457300	10.0625	7.42092	1.03928	7.14044	9.3031e-13	4.99602e-12	GroupI		GO:0004672 "protein kinase activity" "molecular_function"; "GO:0005524" "ATP binding" "molecular_function"; "GO:0006468" "protein phosphorylation" "biological_process"; "GO:0007166" "cell surface receptor signaling pathway" "biological_process"	IPR000719 "Protein kinase domain"; "IPR011009" "Protein kinase-like domain superfamily"; "IPR036537" "Adaptor protein Cbl, N-terminal domain superfamily"	PF00069
TraesCS7D02G479700	41.3748	7.42089	0.773203	9.59759	8.18331e-22	9.24769e-21	GroupI		GO:0016021 "integral component of membrane" "cellular_component"	IPR007770 "Protein DMP"	PF05078
TraesCS7D02G048000	40.8228	7.41637	0.745966	9.94197	2.73374e-23	3.45285e-22	GroupI		GO:0004190 "aspartic-type endopeptidase activity" "molecular_function"; "GO:0006508" "proteolysis" "biological_process"	IPR001461 "Aspartic peptidase A1 family"; "IPR021109" "Aspartic peptidase domain superfamily"; "IPR032799" "Xylanase inhibitor, C-terminal"; "IPR032861" "Xylanase inhibitor, N-terminal"; "IPR033121" "Peptidase family A1 domain"	PF14541 ; "PF14543"
TraesCS7B02G483400	9920.99	7.40408	0.495111	14.9544	1.4585e-50	1.44516e-48	GroupI		"" ""	IPR001938 "Thaumatin family"; "IPR017949" "Thaumatin, conserved site"; "IPR037176" "Osmotin/thaumatin-like superfamily"	PF00314
TraesCS4A02G352900	441.4	7.39689	0.531868	13.9074	5.71247e-44	3.50904e-42	GroupI	Ammonium transporter [Source:UniProtKB/TrEMBL;Acc:A0A1D5X6I4]	GO:0005887 "integral component of plasma membrane" "cellular_component"; "GO:0008519" "ammonium transmembrane transporter activity" "molecular_function"; "GO:0015696" "ammonium transport" "biological_process"; "GO:0016020" "membrane" "cellular_component"; "GO:0016021" "integral component of membrane" "cellular_component"; "GO:0072488" "ammonium transmembrane transport" "biological_process"	IPR001905 "Ammonium transporter"; "IPR002229" "Blood group Rhesus C/E/D polypeptide"; "IPR024041" "Ammonium transporter AmtB-like domain"; "IPR029020" "Ammonium/urea transporter"	PF00909
TraesCS2A02G350900	1667.39	7.37714	0.375111	19.6666	4.17047e-86	4.1931e-83	GroupI		GO:0004568 "chitinase activity" "molecular_function"; "GO:0005975" "carbohydrate metabolic process" "biological_process"; "GO:0006032" "chitin catabolic process" "biological_process"; "GO:0016998" "cell wall macromolecule catabolic process" "biological_process"	IPR000726 "Glycoside hydrolase, family 19, catalytic"; "IPR016283" "Glycoside hydrolase, family 19"; "IPR023346" "Lysozyme-like domain superfamily"	PF00182
TraesCS2B02G577000	33.5475	7.37694	0.792199	9.31197	1.25479e-20	1.29336e-19	GroupI	RBR-type E3 ubiquitin transferase [Source:UniProtKB/TrEMBL;Acc:A0A341QY76]	GO:0004842 "ubiquitin-protein transferase activity" "molecular_function"; "GO:0016567" "protein ubiquitination" "biological_process"	IPR001841 "Zinc finger, RING-type"; "IPR002867" "IBR domain"; "IPR013083" "Zinc finger, RING/FYVE/PHD-type"; "IPR017907" "Zinc finger, RING-type, conserved site"; "IPR027370" "RING-type zinc-finger, LisH dimerisation motif"; "IPR031127" "E3 ubiquitin ligase RBR family"; "IPR044066" "TRIAD supradomain"	PF01485 ; "PF13445"
TraesCS2A02G217000	95.0904	7.37015	0.578581	12.7383	3.62112e-37	1.32818e-35	GroupI		GO:0004672 "protein kinase activity" "molecular_function"; "GO:0005524" "ATP binding" "molecular_function"; "GO:0006468" "protein phosphorylation" "biological_process"	IPR000719 "Protein kinase domain"; "IPR001245" "Serine-threonine/tyrosine-protein kinase, catalytic domain"; "IPR002902" "Gnk2-homologous domain"; "IPR008271" "Serine/threonine-protein kinase, active site"; "IPR011009" "Protein kinase-like domain superfamily"; "IPR017441" "Protein kinase, ATP binding site"; "IPR038408" "Gnk2-homologous domain superfamily"	PF01657 ; "PF07714"
TraesCS7D02G352300	5.42473	7.36124	1.14646	6.42085	1.35511e-10	6.02821e-10	GroupI		GO:0016747 "acyltransferase activity, transferring groups other than amino-acyl groups" "molecular_function"	IPR003480 "Transferase"; "IPR023213" "Chloramphenicol acetyltransferase-like domain superfamily"	PF02458
TraesCS5A02G280700	14.4225	7.35847	0.934974	7.87024	3.53965e-15	2.33548e-14	GroupI		GO:0016491 "oxidoreductase activity" "molecular_function"	IPR011032 "GroES-like superfamily"; "IPR013154" "Alcohol dehydrogenase, N-terminal"; "IPR020843" "Polyketide synthase, enoylreductase domain"; "IPR036291" "NAD(P)-binding domain superfamily"	PF08240 ; "PF13602"
TraesCS2D02G029400	4.0126	7.35771	1.14826	6.40771	1.47717e-10	6.54863e-10	GroupI		GO:0000287 "magnesium ion binding" "molecular_function"; "GO:0010333" "terpene synthase activity" "molecular_function"; "GO:0016102" "diterpenoid biosynthetic process" "biological_process"; "GO:0016829" "lyase activity" "molecular_function"; "GO:0046872" "metal ion binding" "molecular_function"	IPR001906 "Terpene synthase, N-terminal domain"; "IPR005630" "Terpene synthase, metal-binding domain"; "IPR008930" "Terpenoid cyclases/protein prenyltransferase alpha-alpha toroid"; "IPR008949" "Isoprenoid synthase domain superfamily"; "IPR036965" "Terpene synthase, N-terminal domain superfamily"	PF01397 ; "PF03936"
TraesCS1D02G085000	23.7236	7.35754	0.915467	8.03693	9.2118e-16	6.40498e-15	GroupI		GO:0016747 "acyltransferase activity, transferring groups other than amino-acyl groups" "molecular_function"	IPR003480 "Transferase"; "IPR023213" "Chloramphenicol acetyltransferase-like domain superfamily"	PF02458
TraesCSU02G041800	34.0218	7.34964	0.794947	9.24545	2.34246e-20	2.36212e-19	GroupI		GO:0004672 "protein kinase activity" "molecular_function"; "GO:0005524" "ATP binding" "molecular_function"; "GO:0006468" "protein phosphorylation" "biological_process"; "GO:0007166" "cell surface receptor signaling pathway" "biological_process"	IPR000719 "Protein kinase domain"; "IPR011009" "Protein kinase-like domain superfamily"; "IPR017441" "Protein kinase, ATP binding site"; "IPR036537" "Adaptor protein Cbl, N-terminal domain superfamily"	PF00069
TraesCS4A02G196300	9.5293	7.34661	0.981937	7.48175	7.33403e-14	4.32184e-13	GroupI	Peroxidase [Source:UniProtKB/TrEMBL;Acc:W5DTX9]	GO:0004601 "peroxidase activity" "molecular_function"; "GO:0005576" "extracellular region" "cellular_component"; "GO:0006979" "response to oxidative stress" "biological_process"; "GO:0020037" "heme binding" "molecular_function"; "GO:0042744" "hydrogen peroxide catabolic process" "biological_process"; "GO:0046872" "metal ion binding" "molecular_function"	IPR000823 "Plant peroxidase"; "IPR002016" "Haem peroxidase"; "IPR010255" "Haem peroxidase superfamily"; "IPR019793" "Peroxidases heam-ligand binding site"; "IPR019794" "Peroxidase, active site"; "IPR033905" "Secretory peroxidase"	PF00141
TraesCS2B02G125300	9.46835	7.34529	1.24868	5.88243	4.04292e-09	1.56767e-08	GroupI	Peroxidase [Source:UniProtKB/TrEMBL;Acc:A0A341QLC3]	GO:0004601 "peroxidase activity" "molecular_function"; "GO:0005576" "extracellular region" "cellular_component"; "GO:0006979" "response to oxidative stress" "biological_process"; "GO:0016491" "oxidoreductase activity" "molecular_function"; "GO:0020037" "heme binding" "molecular_function"; "GO:0042744" "hydrogen peroxide catabolic process" "biological_process"; "GO:0046872" "metal ion binding" "mo…	IPR000823 "Plant peroxidase"; "IPR002016" "Haem peroxidase"; "IPR010255" "Haem peroxidase superfamily"; "IPR019793" "Peroxidases heam-ligand binding site"; "IPR019794" "Peroxidase, active site"; "IPR033905" "Secretory peroxidase"	PF00141
TraesCS3B02G150200	36.9582	7.34221	0.711503	10.3193	5.76454e-25	8.37654e-24	GroupI		GO:0016787 "hydrolase activity" "molecular_function"	IPR013094 "Alpha/beta hydrolase fold-3"; "IPR029058" "Alpha/Beta hydrolase fold"	PF07859
TraesCS1B02G355900	7.7242	7.33664	1.09224	6.71704	1.85457e-11	8.91039e-11	GroupI		GO:0016491 "oxidoreductase activity" "molecular_function"	IPR002347 "Short-chain dehydrogenase/reductase SDR"; "IPR036291" "NAD(P)-binding domain superfamily"	PF13561
TraesCS3D02G438700	81.755	7.32826	0.86765	8.4461	3.01196e-17	2.35396e-16	GroupI		GO:0005515 "protein binding" "molecular_function"	IPR001611 "Leucine-rich repeat"; "IPR003591" "Leucine-rich repeat, typical subtype"; "IPR013210" "Leucine-rich repeat-containing N-terminal, plant-type"; "IPR032675" "Leucine-rich repeat domain superfamily"	PF08263 ; "PF13855"
TraesCS2A02G577800	8.07279	7.32786	0.910792	8.04559	8.5833e-16	5.9832e-15	GroupI		GO:0004497 "monooxygenase activity" "molecular_function"; "GO:0005506" "iron ion binding" "molecular_function"; "GO:0016705" "oxidoreductase activity, acting on paired donors, with incorporation or reduction of molecular oxygen" "molecular_function"; "GO:0020037" "heme binding" "molecular_function"	IPR001128 "Cytochrome P450"; "IPR002401" "Cytochrome P450, E-class, group I"; "IPR017972" "Cytochrome P450, conserved site"; "IPR036396" "Cytochrome P450 superfamily"	PF00067
TraesCS5D02G299300	12.4972	7.32524	0.979089	7.48169	7.33729e-14	4.32339e-13	GroupI		GO:0016747 "acyltransferase activity, transferring groups other than amino-acyl groups" "molecular_function"	IPR007130 "Diacylglycerol acyltransferase"; "IPR022742" "Serine aminopeptidase, S33"; "IPR029058" "Alpha/Beta hydrolase fold"	PF03982 ; "PF12146"
TraesCS6D02G085100	6.22487	7.32511	0.930691	7.87061	3.52906e-15	2.32894e-14	GroupI		GO:0004497 "monooxygenase activity" "molecular_function"; "GO:0005506" "iron ion binding" "molecular_function"; "GO:0016705" "oxidoreductase activity, acting on paired donors, with incorporation or reduction of molecular oxygen" "molecular_function"; "GO:0020037" "heme binding" "molecular_function"	IPR001128 "Cytochrome P450"; "IPR002401" "Cytochrome P450, E-class, group I"; "IPR017972" "Cytochrome P450, conserved site"; "IPR036396" "Cytochrome P450 superfamily"	PF00067
TraesCS2B02G029200	6.35601	7.32218	1.09772	6.67036	2.55169e-11	1.21159e-10	GroupI		GO:0004497 "monooxygenase activity" "molecular_function"; "GO:0005506" "iron ion binding" "molecular_function"; "GO:0016705" "oxidoreductase activity, acting on paired donors, with incorporation or reduction of molecular oxygen" "molecular_function"; "GO:0020037" "heme binding" "molecular_function"	IPR001128 "Cytochrome P450"; "IPR002403" "Cytochrome P450, E-class, group IV"; "IPR036396" "Cytochrome P450 superfamily"	PF00067
TraesCS5B02G451700	50.345	7.31594	0.75892	9.63993	5.42231e-22	6.22532e-21	GroupI		"" ""	NA NA	NA
TraesCS3B02G441300	26.305	7.31484	0.830469	8.80809	1.27296e-18	1.10966e-17	GroupI		"" ""	IPR013057 "Amino acid transporter, transmembrane domain"	PF01490
TraesCS2B02G445600	1074.59	7.3106	0.711073	10.2811	8.57524e-25	1.2255e-23	GroupI		GO:0004497 "monooxygenase activity" "molecular_function"; "GO:0005506" "iron ion binding" "molecular_function"; "GO:0016021" "integral component of membrane" "cellular_component"; "GO:0016705" "oxidoreductase activity, acting on paired donors, with incorporation or reduction of molecular oxygen" "molecular_function"; "GO:0020037" "heme binding" "molecular_function"	IPR001128 "Cytochrome P450"; "IPR002401" "Cytochrome P450, E-class, group I"; "IPR017972" "Cytochrome P450, conserved site"; "IPR036396" "Cytochrome P450 superfamily"	PF00067
TraesCS4A02G455100	12.498	7.30951	0.895279	8.16451	3.22745e-16	2.32638e-15	GroupI		GO:0005515 "protein binding" "molecular_function"	IPR001611 "Leucine-rich repeat"; "IPR032675" "Leucine-rich repeat domain superfamily"
TraesCS2A02G027300	3.72531	7.30399	1.97333	3.70134	0.00021446	0.000496543	GroupI		GO:0004497 "monooxygenase activity" "molecular_function"; "GO:0005506" "iron ion binding" "molecular_function"; "GO:0016705" "oxidoreductase activity, acting on paired donors, with incorporation or reduction of molecular oxygen" "molecular_function"; "GO:0020037" "heme binding" "molecular_function"	IPR001128 "Cytochrome P450"; "IPR002401" "Cytochrome P450, E-class, group I"; "IPR017972" "Cytochrome P450, conserved site"; "IPR036396" "Cytochrome P450 superfamily"	PF00067
TraesCS6A02G018200	17.6523	7.29968	1.01571	7.18677	6.63414e-13	3.61065e-12	GroupI	Glycosyltransferase [Source:UniProtKB/TrEMBL;Acc:A0A1D6S8L2]	GO:0008194 "UDP-glycosyltransferase activity" "molecular_function"; "GO:0016758" "hexosyltransferase activity" "molecular_function"	IPR002213 "UDP-glucuronosyl/UDP-glucosyltransferase"; "IPR035595" "UDP-glycosyltransferase family, conserved site"	PF00201
TraesCS1A02G356400	6.09431	7.2949	1.07591	6.78018	1.20027e-11	5.87154e-11	GroupI	Serine/threonine-protein kinase [Source:UniProtKB/TrEMBL;Acc:A0A1D6RDH9]	GO:0004672 "protein kinase activity" "molecular_function"; "GO:0004674" "protein serine/threonine kinase activity" "molecular_function"; "GO:0005524" "ATP binding" "molecular_function"; "GO:0006468" "protein phosphorylation" "biological_process"; "GO:0048544" "recognition of pollen" "biological_process"	IPR000719 "Protein kinase domain"; "IPR000858" "S-locus glycoprotein domain"; "IPR001480" "Bulb-type lectin domain"; "IPR003609" "PAN/Apple domain"; "IPR008271" "Serine/threonine-protein kinase, active site"; "IPR011009" "Protein kinase-like domain superfamily"; "IPR017441" "Protein kinase, ATP binding site"; "IPR024171" "S-receptor-like serine/threonine-protein kinase"; "IPR036426" "Bulb-type le…	PF00069 ; "PF00954" ; "PF01453" ; "PF08276"
TraesCS7A02G420300	4.9507	7.29482	1.14803	6.35422	2.09491e-10	9.15303e-10	GroupI		GO:0016021 "integral component of membrane" "cellular_component"; "GO:0035673" "oligopeptide transmembrane transporter activity" "molecular_function"; "GO:0055085" "transmembrane transport" "biological_process"	IPR004813 "Oligopeptide transporter, OPT superfamily"	PF03169
TraesCS3B02G389100	4.67727	7.28833	1.05709	6.89469	5.39836e-12	2.71743e-11	GroupI		GO:0003676 "nucleic acid binding" "molecular_function"	IPR013087 "Zinc finger C2H2-type"; "IPR036236" "Zinc finger C2H2 superfamily"	PF13912
TraesCS5B02G402600	28.4522	7.2882	0.954148	7.63844	2.19874e-14	1.35673e-13	GroupI		GO:0006629 "lipid metabolic process" "biological_process"; "GO:0016787" "hydrolase activity" "molecular_function"	IPR002921 "Fungal lipase-like domain"; "IPR029058" "Alpha/Beta hydrolase fold"	PF01764
TraesCS2B02G369100	3752.24	7.28629	0.338853	21.5028	1.46431e-102	3.70791e-99	GroupI	Chitinase IV [Source:UniProtKB/TrEMBL;Acc:Q9XEN6]	GO:0000272 "polysaccharide catabolic process" "biological_process"; "GO:0004568" "chitinase activity" "molecular_function"; "GO:0005975" "carbohydrate metabolic process" "biological_process"; "GO:0006032" "chitin catabolic process" "biological_process"; "GO:0008061" "chitin binding" "molecular_function"; "GO:0008152" "metabolic process" "biological_process"; "GO:0016787" "hydrolase activity" "mol…	IPR000726 "Glycoside hydrolase, family 19, catalytic"; "IPR001002" "Chitin-binding, type 1"; "IPR016283" "Glycoside hydrolase, family 19"; "IPR018371" "Chitin-binding, type 1, conserved site"; "IPR023346" "Lysozyme-like domain superfamily"; "IPR036861" "Endochitinase-like superfamily"	PF00182 ; "PF00187"
TraesCS3B02G310100	261.964	7.28612	0.439802	16.5668	1.21076e-61	2.64468e-59	GroupI		GO:0005515 "protein binding" "molecular_function"; "GO:0005886" "plasma membrane" "cellular_component"; "GO:0009755" "hormone-mediated signaling pathway" "biological_process"; "GO:0016020" "membrane" "cellular_component"; "GO:0016021" "integral component of membrane" "cellular_component"	IPR001611 "Leucine-rich repeat"; "IPR003591" "Leucine-rich repeat, typical subtype"; "IPR013210" "Leucine-rich repeat-containing N-terminal, plant-type"; "IPR032675" "Leucine-rich repeat domain superfamily"	PF08263 ; "PF13855"
TraesCS4B02G377100	6.66037	7.28524	0.931121	7.82416	5.11056e-15	3.32176e-14	GroupI		GO:0005576 "extracellular region" "cellular_component"; "GO:0030145" "manganese ion binding" "molecular_function"; "GO:0046872" "metal ion binding" "molecular_function"; "GO:0048046" "apoplast" "cellular_component"	IPR001929 "Germin"; "IPR006045" "Cupin 1"; "IPR011051" "RmlC-like cupin domain superfamily"; "IPR014710" "RmlC-like jelly roll fold"; "IPR019780" "Germin, manganese binding site"	PF00190
TraesCS4A02G113900	5.16866	7.28471	1.06476	6.84163	7.82945e-12	3.89161e-11	GroupI		"" ""	IPR010683 "Protein of unknown function DUF1262"	PF06880
TraesCS3D02G143300	4.68966	7.28297	1.13271	6.42967	1.2788e-10	5.69985e-10	GroupI		GO:0003824 "catalytic activity" "molecular_function"; "GO:0005615" "extracellular space" "cellular_component"; "GO:0009690" "cytokinin metabolic process" "biological_process"; "GO:0016491" "oxidoreductase activity" "molecular_function"; "GO:0019139" "cytokinin dehydrogenase activity" "molecular_function"; "GO:0050660" "flavin adenine dinucleotide binding" "molecular_function"; "GO:0071949" "FAD b…	IPR006094 "FAD linked oxidase, N-terminal"; "IPR015345" "Cytokinin dehydrogenase 1, FAD/cytokinin binding domain"; "IPR016164" "FAD-linked oxidase-like, C-terminal"; "IPR016166" "FAD-binding domain, PCMH-type"; "IPR016167" "FAD-binding, type PCMH, subdomain 1"; "IPR016169" "FAD-binding, type PCMH, subdomain 2"; "IPR016170" "Cytokinin dehydrogenase, C-terminal domain superfamily"; "IPR036318" "FAD…	PF01565 ; "PF09265"
TraesCS3A02G095100	7.20826	7.2754	1.04056	6.99182	2.71347e-12	1.40522e-11	GroupI		"" ""	IPR000073 "Alpha/beta hydrolase fold-1"; "IPR029058" "Alpha/Beta hydrolase fold"	PF12697
TraesCS1D02G039300	161.93	7.27441	0.679477	10.7059	9.55028e-27	1.59683e-25	GroupI		GO:0003824 "catalytic activity" "molecular_function"; "GO:0005737" "cytoplasm" "cellular_component"; "GO:0006559" "L-phenylalanine catabolic process" "biological_process"; "GO:0016841" "ammonia-lyase activity" "molecular_function"	IPR001106 "Aromatic amino acid lyase"; "IPR005922" "Phenylalanine ammonia-lyase"; "IPR008948" "L-Aspartase-like"; "IPR022313" "Phenylalanine/histidine ammonia-lyases, active site"; "IPR023144" "Phenylalanine ammonia-lyase, shielding domain superfamily"; "IPR024083" "Fumarase/histidase, N-terminal"	PF00221
TraesCS4D02G063200	16.318	7.27142	0.832706	8.73227	2.49611e-18	2.12577e-17	GroupI		GO:0016021 "integral component of membrane" "cellular_component"	""
TraesCS5D02G564000	631.64	7.26256	0.405758	17.8987	1.20616e-71	5.122e-69	GroupI		GO:0005524 "ATP binding" "molecular_function"; "GO:0016020" "membrane" "cellular_component"; "GO:0016021" "integral component of membrane" "cellular_component"; "GO:0016887" "ATPase" "molecular_function"; "GO:0140359" "ABC-type transporter activity" "molecular_function"	IPR003439 "ABC transporter-like"; "IPR003593" "AAA+ ATPase domain"; "IPR013525" "ABC-2 type transporter"; "IPR013581" "Plant PDR ABC transporter associated"; "IPR027417" "P-loop containing nucleoside triphosphate hydrolase"; "IPR029481" "ABC-transporter, N-terminal domain"; "IPR034001" "ATP-binding cassette transporter, PDR-like subfamily G, domain 1"; "IPR034003" "ATP-binding cassette transporte…	PF00005 ; "PF01061" ; "PF08370" ; "PF14510" ; "PF19055"
TraesCS7D02G386600	1160.37	7.25929	0.733832	9.8923	4.49563e-23	5.58028e-22	GroupI		GO:0005524 "ATP binding" "molecular_function"; "GO:0016020" "membrane" "cellular_component"; "GO:0016021" "integral component of membrane" "cellular_component"; "GO:0016887" "ATPase" "molecular_function"; "GO:0140359" "ABC-type transporter activity" "molecular_function"	IPR003439 "ABC transporter-like"; "IPR003593" "AAA+ ATPase domain"; "IPR013525" "ABC-2 type transporter"; "IPR013581" "Plant PDR ABC transporter associated"; "IPR027417" "P-loop containing nucleoside triphosphate hydrolase"; "IPR029481" "ABC-transporter, N-terminal domain"; "IPR034003" "ATP-binding cassette transporter, PDR-like subfamily G, domain 2"; "IPR043926" "ABC transporter family G domain"	PF00005 ; "PF01061" ; "PF08370" ; "PF14510" ; "PF19055"
TraesCS7B02G058800	6.39866	7.25805	1.04926	6.91729	4.60351e-12	2.3326e-11	GroupI		GO:0015276 "ligand-gated ion channel activity" "molecular_function"; "GO:0016020" "membrane" "cellular_component"	IPR001320 "Ionotropic glutamate receptor"; "IPR001638" "Solute-binding protein family 3/N-terminal domain of MltF"	PF00060 ; "PF00497"
TraesCS1D02G367800	171.936	7.25621	0.53285	13.6178	3.14082e-42	1.70289e-40	GroupI	Serine/threonine-protein kinase [Source:UniProtKB/TrEMBL;Acc:A0A1D5SVA5]	GO:0004672 "protein kinase activity" "molecular_function"; "GO:0004674" "protein serine/threonine kinase activity" "molecular_function"; "GO:0005524" "ATP binding" "molecular_function"; "GO:0006468" "protein phosphorylation" "biological_process"; "GO:0016021" "integral component of membrane" "cellular_component"; "GO:0048544" "recognition of pollen" "biological_process"	IPR000719 "Protein kinase domain"; "IPR000858" "S-locus glycoprotein domain"; "IPR001480" "Bulb-type lectin domain"; "IPR003609" "PAN/Apple domain"; "IPR008271" "Serine/threonine-protein kinase, active site"; "IPR011009" "Protein kinase-like domain superfamily"; "IPR017441" "Protein kinase, ATP binding site"; "IPR024171" "S-receptor-like serine/threonine-protein kinase"; "IPR036426" "Bulb-type le…	PF00069 ; "PF00954" ; "PF01453" ; "PF08276"
TraesCS5A02G337400	4.79874	7.24847	1.21083	5.98636	2.14586e-09	8.53337e-09	GroupI		GO:0003824 "catalytic activity" "molecular_function"; "GO:0006596" "polyamine biosynthetic process" "biological_process"; "GO:0009987" "cellular process" "biological_process"; "GO:0016829" "lyase activity" "molecular_function"; "GO:1901564" "organonitrogen compound metabolic process" "biological_process"	IPR000183 "Ornithine/DAP/Arg decarboxylase"; "IPR002433" "Ornithine decarboxylase"; "IPR009006" "Alanine racemase/group IV decarboxylase, C-terminal"; "IPR022643" "Orn/DAP/Arg decarboxylase 2, C-terminal"; "IPR022644" "Orn/DAP/Arg decarboxylase 2, N-terminal"; "IPR022653" "Orn/DAP/Arg decarboxylase 2, pyridoxal-phosphate binding site"; "IPR029066" "PLP-binding barrel"	PF00278 ; "PF02784"
TraesCS2D02G108500	69.6389	7.24737	0.9041	8.01612	1.0914e-15	7.54324e-15	GroupI	Peroxidase [Source:UniProtKB/TrEMBL;Acc:A0A341R632]	GO:0004601 "peroxidase activity" "molecular_function"; "GO:0006979" "response to oxidative stress" "biological_process"; "GO:0020037" "heme binding" "molecular_function"; "GO:0042744" "hydrogen peroxide catabolic process" "biological_process"	IPR000823 "Plant peroxidase"; "IPR002016" "Haem peroxidase"; "IPR010255" "Haem peroxidase superfamily"; "IPR019793" "Peroxidases heam-ligand binding site"; "IPR019794" "Peroxidase, active site"; "IPR033905" "Secretory peroxidase"	PF00141
TraesCSU02G243800	486.199	7.24325	0.51218	14.142	2.09296e-45	1.44102e-43	GroupI		GO:0004672 "protein kinase activity" "molecular_function"; "GO:0005524" "ATP binding" "molecular_function"; "GO:0006468" "protein phosphorylation" "biological_process"; "GO:0048544" "recognition of pollen" "biological_process"	IPR000719 "Protein kinase domain"; "IPR000858" "S-locus glycoprotein domain"; "IPR003609" "PAN/Apple domain"; "IPR008271" "Serine/threonine-protein kinase, active site"; "IPR011009" "Protein kinase-like domain superfamily"; "IPR017441" "Protein kinase, ATP binding site"	PF00069 ; "PF00954" ; "PF08276"
TraesCS1D02G158100	21.9507	7.24159	0.851548	8.50404	1.83109e-17	1.45739e-16	GroupI		GO:0016021 "integral component of membrane" "cellular_component"	IPR040411 "Uncharacterized protein At5g23160-like"
TraesCS1D02G349900	50.316	7.23553	0.679719	10.6449	1.84199e-26	3.0092e-25	GroupI		GO:0009269 "response to desiccation" "biological_process"; "GO:0016021" "integral component of membrane" "cellular_component"	IPR004864 "Late embryogenesis abundant protein, LEA_2 subgroup"; "IPR013990" "Water stress and hypersensitive response domain"	PF03168
TraesCS3D02G176200	15.1302	7.23382	0.930134	7.77718	7.416e-15	4.75633e-14	GroupI		"" ""; "GO:0030001" "metal ion transport" "biological_process"; "GO:0046872" "metal ion binding" "molecular_function"	""; "IPR036163" "Heavy metal-associated domain superfamily"
TraesCS1B02G096900	7.86135	7.23004	1.05137	6.8768	6.12111e-12	3.06881e-11	GroupI	Peroxidase [Source:UniProtKB/TrEMBL;Acc:W5AA63]	GO:0004601 "peroxidase activity" "molecular_function"; "GO:0005576" "extracellular region" "cellular_component"; "GO:0006979" "response to oxidative stress" "biological_process"; "GO:0020037" "heme binding" "molecular_function"; "GO:0042744" "hydrogen peroxide catabolic process" "biological_process"; "GO:0046872" "metal ion binding" "molecular_function"	IPR000823 "Plant peroxidase"; "IPR002016" "Haem peroxidase"; "IPR010255" "Haem peroxidase superfamily"; "IPR019793" "Peroxidases heam-ligand binding site"; "IPR033905" "Secretory peroxidase"	PF00141
TraesCS1A02G078200	4.82923	7.22789	0.891811	8.10473	5.28613e-16	3.74904e-15	GroupI	Peroxidase [Source:UniProtKB/TrEMBL;Acc:W4ZYX3]	GO:0004601 "peroxidase activity" "molecular_function"; "GO:0005576" "extracellular region" "cellular_component"; "GO:0006979" "response to oxidative stress" "biological_process"; "GO:0020037" "heme binding" "molecular_function"; "GO:0042744" "hydrogen peroxide catabolic process" "biological_process"; "GO:0046872" "metal ion binding" "molecular_function"	IPR000823 "Plant peroxidase"; "IPR002016" "Haem peroxidase"; "IPR010255" "Haem peroxidase superfamily"; "IPR019793" "Peroxidases heam-ligand binding site"; "IPR019794" "Peroxidase, active site"; "IPR033905" "Secretory peroxidase"	PF00141
TraesCS2A02G345900	118.461	7.22548	0.488648	14.7867	1.78555e-49	1.64523e-47	GroupI		GO:0005515 "protein binding" "molecular_function"	IPR001611 "Leucine-rich repeat"; "IPR013210" "Leucine-rich repeat-containing N-terminal, plant-type"; "IPR032675" "Leucine-rich repeat domain superfamily"	PF00560 ; "PF08263" ; "PF13516"
TraesCS4B02G044400	24.3285	7.22298	0.833838	8.66233	4.62236e-18	3.862e-17	GroupI		GO:0016021 "integral component of membrane" "cellular_component"	IPR001129 "Membrane-associated, eicosanoid/glutathione metabolism (MAPEG) protein"; "IPR023352" "Membrane associated eicosanoid/glutathione metabolism-like domain superfamily"	PF01124
TraesCS1B02G066600	4.61278	7.2217	1.28279	5.6297	1.80526e-08	6.57733e-08	GroupI		GO:0003824 "catalytic activity" "molecular_function"; "GO:0006520" "cellular amino acid metabolic process" "biological_process"; "GO:0016830" "carbon-carbon lyase activity" "molecular_function"; "GO:0016831" "carboxy-lyase activity" "molecular_function"; "GO:0019752" "carboxylic acid metabolic process" "biological_process"; "GO:0030170" "pyridoxal phosphate binding" "molecular_function"	IPR002129 "Pyridoxal phosphate-dependent decarboxylase"; "IPR010977" "Aromatic-L-amino-acid decarboxylase"; "IPR015421" "Pyridoxal phosphate-dependent transferase, major domain"; "IPR015422" "Pyridoxal phosphate-dependent transferase domain 1"; "IPR015424" "Pyridoxal phosphate-dependent transferase"; "IPR021115" "Pyridoxal-phosphate binding site"	PF00282
TraesCS5B02G134200	93.7087	7.21477	0.567577	12.7115	5.10247e-37	1.84871e-35	GroupI		GO:0005509 "calcium ion binding" "molecular_function"	IPR002048 "EF-hand domain"; "IPR011992" "EF-hand domain pair"; "IPR018247" "EF-Hand 1, calcium-binding site"	PF13499
TraesCS2B02G084100	80.4352	7.20558	0.920828	7.8251	5.07237e-15	3.29808e-14	GroupI		GO:0004672 "protein kinase activity" "molecular_function"; "GO:0005515" "protein binding" "molecular_function"; "GO:0005524" "ATP binding" "molecular_function"; "GO:0006468" "protein phosphorylation" "biological_process"	IPR000719 "Protein kinase domain"; "IPR001611" "Leucine-rich repeat"; "IPR003591" "Leucine-rich repeat, typical subtype"; "IPR008271" "Serine/threonine-protein kinase, active site"; "IPR011009" "Protein kinase-like domain superfamily"; "IPR017441" "Protein kinase, ATP binding site"; "IPR032675" "Leucine-rich repeat domain superfamily"	PF00069 ; "PF00560" ; "PF13855"
TraesCS3D02G402200	30.7488	7.2049	0.867883	8.3017	1.02635e-16	7.6958e-16	GroupI		"" ""	IPR013057 "Amino acid transporter, transmembrane domain"	PF01490
TraesCS3B02G388000	19.9825	7.20319	0.929069	7.75312	8.9659e-15	5.71605e-14	GroupI		"" ""	IPR022742 "Serine aminopeptidase, S33"; "IPR029058" "Alpha/Beta hydrolase fold"	PF12146
TraesCS7B02G370700	3197.27	7.20297	0.372765	19.3231	3.43728e-83	3.09215e-80	GroupI		GO:0004568 "chitinase activity" "molecular_function"; "GO:0005975" "carbohydrate metabolic process" "biological_process"; "GO:0006032" "chitin catabolic process" "biological_process"; "GO:0016998" "cell wall macromolecule catabolic process" "biological_process"	IPR000726 "Glycoside hydrolase, family 19, catalytic"; "IPR016283" "Glycoside hydrolase, family 19"; "IPR023346" "Lysozyme-like domain superfamily"	PF00182
TraesCS2B02G184300	16.6373	7.20236	0.926511	7.77364	7.62635e-15	4.88986e-14	GroupI		GO:0004867 "serine-type endopeptidase inhibitor activity" "molecular_function"; "GO:0009611" "response to wounding" "biological_process"	IPR000864 "Proteinase inhibitor I13, potato inhibitor I"; "IPR036354" "Proteinase inhibitor I13, potato inhibitor I superfamily"	PF00280
TraesCS6D02G292200	34.0092	7.20114	0.740274	9.72766	2.29818e-22	2.70857e-21	GroupI	RING-type E3 ubiquitin transferase [Source:UniProtKB/TrEMBL;Acc:A0A1D6B7F0]	GO:0004842 "ubiquitin-protein transferase activity" "molecular_function"; "GO:0016567" "protein ubiquitination" "biological_process"	IPR003613 "U box domain"; "IPR011989" "Armadillo-like helical"; "IPR013083" "Zinc finger, RING/FYVE/PHD-type"; "IPR016024" "Armadillo-type fold"	PF04564
TraesCS2A02G420700	4.61682	7.19947	0.951072	7.56985	3.73668e-14	2.26022e-13	GroupI		GO:0005886 "plasma membrane" "cellular_component"; "GO:0016020" "membrane" "cellular_component"; "GO:0016021" "integral component of membrane" "cellular_component"	IPR028144 "Cysteine-rich transmembrane CYSTM domain"	PF12734
TraesCS3B02G465700	13.5011	7.19894	0.883621	8.14709	3.72787e-16	2.67441e-15	GroupI		GO:0016020 "membrane" "cellular_component"; "GO:0016021" "integral component of membrane" "cellular_component"	IPR005069 "Nucleotide-diphospho-sugar transferase"	PF03407
TraesCS2B02G538500	84.8839	7.196	0.615375	11.6937	1.37301e-31	3.30417e-30	GroupI		GO:0004672 "protein kinase activity" "molecular_function"; "GO:0005524" "ATP binding" "molecular_function"; "GO:0006468" "protein phosphorylation" "biological_process"	IPR000719 "Protein kinase domain"; "IPR001245" "Serine-threonine/tyrosine-protein kinase, catalytic domain"; "IPR008271" "Serine/threonine-protein kinase, active site"; "IPR011009" "Protein kinase-like domain superfamily"; "IPR017441" "Protein kinase, ATP binding site"	PF07714
TraesCS5B02G093000	94.0027	7.19464	0.723311	9.94682	2.60371e-23	3.29348e-22	GroupI		GO:0003677 "DNA binding" "molecular_function"	IPR001005 "SANT/Myb domain"; "IPR009057" "Homeobox-like domain superfamily"; "IPR017930" "Myb domain"	PF00249
TraesCS4A02G412100	96.0282	7.19428	0.524498	13.7165	8.08755e-43	4.61166e-41	GroupI		GO:0004497 "monooxygenase activity" "molecular_function"; "GO:0005506" "iron ion binding" "molecular_function"; "GO:0016021" "integral component of membrane" "cellular_component"; "GO:0016705" "oxidoreductase activity, acting on paired donors, with incorporation or reduction of molecular oxygen" "molecular_function"; "GO:0020037" "heme binding" "molecular_function"	IPR001128 "Cytochrome P450"; "IPR002401" "Cytochrome P450, E-class, group I"; "IPR017972" "Cytochrome P450, conserved site"; "IPR036396" "Cytochrome P450 superfamily"	PF00067
TraesCS2A02G483400	8.74402	7.18988	1.01645	7.07353	1.5104e-12	7.97534e-12	GroupI		GO:0016021 "integral component of membrane" "cellular_component"; "GO:0022857" "transmembrane transporter activity" "molecular_function"; "GO:0055085" "transmembrane transport" "biological_process"	IPR005828 "Major facilitator, sugar transporter-like"; "IPR005829" "Sugar transporter, conserved site"; "IPR020846" "Major facilitator superfamily domain"; "IPR036259" "MFS transporter superfamily"	PF00083
TraesCS7B02G455800	10.5904	7.18347	0.920181	7.80658	5.87592e-15	3.80031e-14	GroupI		GO:0004089 "carbonate dehydratase activity" "molecular_function"; "GO:0008270" "zinc ion binding" "molecular_function"	IPR001148 "Alpha carbonic anhydrase domain"; "IPR018338" "Carbonic anhydrase, alpha-class, conserved site"; "IPR023561" "Carbonic anhydrase, alpha-class"; "IPR036398" "Alpha carbonic anhydrase domain superfamily"; "IPR041891" "Carbonic anhydrase, prokaryotic-like"	PF00194
TraesCS4A02G250500	4.50373	7.17664	1.13122	6.34417	2.23624e-10	9.74624e-10	GroupI		"" ""	""
TraesCS5A02G087100	124.634	7.17468	0.798274	8.98775	2.52347e-19	2.33303e-18	GroupI	MYB transcription factor 79 [Source:UniProtKB/TrEMBL;Acc:A0A1D5YTG3]	GO:0003677 "DNA binding" "molecular_function"; "GO:0003700" "DNA-binding transcription factor activity" "molecular_function"; "GO:0005634" "nucleus" "cellular_component"; "GO:0006355" "regulation of transcription, DNA-templated" "biological_process"; "GO:0043565" "sequence-specific DNA binding" "molecular_function"	IPR001005 "SANT/Myb domain"; "IPR009057" "Homeobox-like domain superfamily"; "IPR017930" "Myb domain"	PF00249
TraesCS3A02G239200	8.03344	7.17168	0.961337	7.46011	8.64516e-14	5.06305e-13	GroupI		GO:0004553 "hydrolase activity, hydrolyzing O-glycosyl compounds" "molecular_function"; "GO:0005975" "carbohydrate metabolic process" "biological_process"	IPR001223 "Glycoside hydrolase family 18, catalytic domain"; "IPR001579" "Glycosyl hydrolases family 18 (GH18) active site"; "IPR017853" "Glycoside hydrolase superfamily"	PF00704
TraesCS7B02G331400	5.66911	7.17148	1.07886	6.6473	2.98521e-11	1.40911e-10	GroupI		GO:0005524 "ATP binding" "molecular_function"; "GO:0016887" "ATPase" "molecular_function"	IPR013126 "Heat shock protein 70 family"; "IPR018181" "Heat shock protein 70, conserved site"; "IPR029047" "Heat shock protein 70kD, peptide-binding domain superfamily"; "IPR029048" "Heat shock protein 70kD, C-terminal domain superfamily"; "IPR042050" "Endoplasmic reticulum chaperone BIP, nucleotide-binding domain"; "IPR043129" "ATPase, nucleotide binding domain"	PF00012
TraesCS3A02G307200	28.6015	7.16459	0.67024	10.6896	1.13875e-26	1.89107e-25	GroupI		GO:0016787 "hydrolase activity" "molecular_function"	IPR013094 "Alpha/beta hydrolase fold-3"; "IPR029058" "Alpha/Beta hydrolase fold"	PF07859
TraesCS2B02G085500	7.81344	7.16423	1.03328	6.9335	4.10544e-12	2.08983e-11	GroupI	Flavin-containing monooxygenase [Source:UniProtKB/TrEMBL;Acc:A0A341QR42]	GO:0004499 "N,N-dimethylaniline monooxygenase activity" "molecular_function"; "GO:0050660" "flavin adenine dinucleotide binding" "molecular_function"; "GO:0050661" "NADP binding" "molecular_function"	IPR000960 "Flavin monooxygenase FMO"; "IPR020946" "Flavin monooxygenase-like"; "IPR036188" "FAD/NAD(P)-binding domain superfamily"	PF00743
TraesCS6A02G300000	6.82548	7.16216	0.958935	7.46887	8.08868e-14	4.7465e-13	GroupI		"" ""	""
TraesCS7B02G273600	251.485	7.16012	0.680705	10.5187	7.0855e-26	1.10172e-24	GroupI		GO:0016491 "oxidoreductase activity" "molecular_function"; "GO:0050660" "flavin adenine dinucleotide binding" "molecular_function"; "GO:0071949" "FAD binding" "molecular_function"	IPR006094 "FAD linked oxidase, N-terminal"; "IPR012951" "Berberine/berberine-like"; "IPR016166" "FAD-binding domain, PCMH-type"; "IPR016167" "FAD-binding, type PCMH, subdomain 1"; "IPR036318" "FAD-binding, type PCMH-like superfamily"	PF01565 ; "PF08031"
TraesCS2A02G012500	18.118	7.1512	0.92304	7.74744	9.37621e-15	5.96152e-14	GroupI		GO:0004672 "protein kinase activity" "molecular_function"; "GO:0005515" "protein binding" "molecular_function"; "GO:0005524" "ATP binding" "molecular_function"; "GO:0006468" "protein phosphorylation" "biological_process"	IPR000719 "Protein kinase domain"; "IPR001611" "Leucine-rich repeat"; "IPR003591" "Leucine-rich repeat, typical subtype"; "IPR008271" "Serine/threonine-protein kinase, active site"; "IPR011009" "Protein kinase-like domain superfamily"; "IPR013210" "Leucine-rich repeat-containing N-terminal, plant-type"; "IPR017441" "Protein kinase, ATP binding site"; "IPR032675" "Leucine-rich repeat domain superf…	PF00069 ; "PF00560" ; "PF08263" ; "PF13855"
TraesCS5B02G348300	74.9046	7.15065	0.598386	11.9499	6.50055e-33	1.73135e-31	GroupI	Cytokinin riboside 5'-monophosphate phosphoribohydrolase [Source:UniProtKB/TrEMBL;Acc:W5F8V0]	GO:0009691 "cytokinin biosynthetic process" "biological_process"; "GO:0016787" "hydrolase activity" "molecular_function"	IPR005269 "Cytokinin riboside 5'-monophosphate phosphoribohydrolase LOG"; "IPR031100" "LOG family"	PF03641
TraesCS7B02G024300	11.1887	7.14748	0.96797	7.38399	1.5362e-13	8.80448e-13	GroupI		"" ""	IPR007770 "Protein DMP"	PF05078
TraesCS1D02G344900	160.889	7.14254	0.751318	9.50669	1.96833e-21	2.16042e-20	GroupI		GO:0016491 "oxidoreductase activity" "molecular_function"	IPR002347 "Short-chain dehydrogenase/reductase SDR"; "IPR036291" "NAD(P)-binding domain superfamily"	PF13561
TraesCS2B02G224000	83.652	7.13956	0.690579	10.3385	4.71792e-25	6.9115e-24	GroupI	Phenylalanine ammonia-lyase [Source:UniProtKB/TrEMBL;Acc:A0A1D5UB52]	GO:0003824 "catalytic activity" "molecular_function"; "GO:0005737" "cytoplasm" "cellular_component"; "GO:0006559" "L-phenylalanine catabolic process" "biological_process"; "GO:0009800" "cinnamic acid biosynthetic process" "biological_process"; "GO:0016841" "ammonia-lyase activity" "molecular_function"; "GO:0045548" "phenylalanine ammonia-lyase activity" "molecular_function"	IPR001106 "Aromatic amino acid lyase"; "IPR005922" "Phenylalanine ammonia-lyase"; "IPR008948" "L-Aspartase-like"; "IPR022313" "Phenylalanine/histidine ammonia-lyases, active site"; "IPR023144" "Phenylalanine ammonia-lyase, shielding domain superfamily"; "IPR024083" "Fumarase/histidase, N-terminal"	PF00221
TraesCS1B02G346400	6.75459	7.13573	1.0894	6.55012	5.74907e-11	2.64525e-10	GroupI	Calcium-transporting ATPase [Source:UniProtKB/TrEMBL;Acc:A0A1D6REH7]	GO:0000166 "nucleotide binding" "molecular_function"; "GO:0005215" "transporter activity" "molecular_function"; "GO:0005388" "P-type calcium transporter activity" "molecular_function"; "GO:0005524" "ATP binding" "molecular_function"; "GO:0016020" "membrane" "cellular_component"; "GO:0016021" "integral component of membrane" "cellular_component"; "GO:0070588" "calcium ion transmembrane transport" …	IPR001757 "P-type ATPase"; "IPR004014" "Cation-transporting P-type ATPase, N-terminal"; "IPR006068" "Cation-transporting P-type ATPase, C-terminal"; "IPR006408" "P-type ATPase, subfamily IIB"; "IPR008250" "P-type ATPase, A domain superfamily"; "IPR018303" "P-type ATPase, phosphorylation site"; "IPR023214" "HAD superfamily"; "IPR023298" "P-type ATPase, transmembrane domain superfamily"; "IPR023299…	PF00122 ; "PF00689" ; "PF00690" ; "PF00702"
TraesCS2B02G615400	7.12545	7.13478	0.963094	7.40819	1.28033e-13	7.39005e-13	GroupI		GO:0016020 "membrane" "cellular_component"; "GO:0016021" "integral component of membrane" "cellular_component"; "GO:0022857" "transmembrane transporter activity" "molecular_function"; "GO:0055085" "transmembrane transport" "biological_process"	IPR000109 "Proton-dependent oligopeptide transporter family"; "IPR036259" "MFS transporter superfamily"	PF00854
TraesCS3B02G012800	6.50754	7.1316	1.04962	6.79445	1.08727e-11	5.33865e-11	GroupI		"" ""	""
TraesCS2A02G430600	4.30309	7.12548	1.09928	6.48193	9.05544e-11	4.09357e-10	GroupI	Sodium transporter HKT1 [Source:Projected from Arabidopsis thaliana (AT4G10310) UniProtKB/Swiss-Prot;Acc:Q84TI7]	GO:0005886 "plasma membrane" "cellular_component"; "GO:0006812" "cation transport" "biological_process"; "GO:0006813" "potassium ion transport" "biological_process"; "GO:0006814" "sodium ion transport" "biological_process"; "GO:0008324" "cation transmembrane transporter activity" "molecular_function"; "GO:0009651" "response to salt stress" "biological_process"; "GO:0016021" "integral component of…	IPR003445 "Cation transporter"	PF02386
TraesCS3D02G230200	14.7257	7.1197	0.887048	8.02628	1.00471e-15	6.96168e-15	GroupI	Phospholipase A1 PLIP1, chloroplastic [Source:Projected from Arabidopsis thaliana (AT3G61680) UniProtKB/Swiss-Prot;Acc:Q7Y220]	GO:0006629 "lipid metabolic process" "biological_process"; "GO:0008970" "phospholipase A1 activity" "molecular_function"; "GO:0009534" "chloroplast thylakoid" "cellular_component"; "GO:0015908" "fatty acid transport" "biological_process"; "GO:0019432" "triglyceride biosynthetic process" "biological_process"; "GO:0052739" "phosphatidylserine 1-acylhydrolase activity" "molecular_function"	IPR002921 "Fungal lipase-like domain"; "IPR029058" "Alpha/Beta hydrolase fold"; "IPR043367" "Phospholipase A1 PLIP1/2/3, chloroplastic"	PF01764
TraesCS3D02G036200	15.8365	7.11822	1.06782	6.66611	2.62664e-11	1.24596e-10	GroupI		"" ""	IPR001005 "SANT/Myb domain"; "IPR009057" "Homeobox-like domain superfamily"; "IPR017930" "Myb domain"	PF00249
TraesCS5A02G218200	162.232	7.11764	0.394568	18.0391	9.61203e-73	4.56365e-70	GroupI	Glutamate receptor [Source:UniProtKB/TrEMBL;Acc:A0A1D5YM11]	GO:0004970 "ionotropic glutamate receptor activity" "molecular_function"; "GO:0015276" "ligand-gated ion channel activity" "molecular_function"; "GO:0016020" "membrane" "cellular_component"; "GO:0016021" "integral component of membrane" "cellular_component"	IPR001320 "Ionotropic glutamate receptor"; "IPR001638" "Solute-binding protein family 3/N-terminal domain of MltF"; "IPR001828" "Receptor, ligand binding region"; "IPR017103" "Ionotropic glutamate receptor, plant"; "IPR028082" "Periplasmic binding protein-like I"; "IPR044440" "Plant glutamate receptor, periplasmic ligand-binding domain"	PF00060 ; "PF00497" ; "PF01094"
TraesCS4B02G382300	2617.55	7.11755	0.872623	8.1565	3.44862e-16	2.47901e-15	GroupI		GO:0004497 "monooxygenase activity" "molecular_function"; "GO:0005506" "iron ion binding" "molecular_function"; "GO:0016705" "oxidoreductase activity, acting on paired donors, with incorporation or reduction of molecular oxygen" "molecular_function"; "GO:0020037" "heme binding" "molecular_function"	IPR001128 "Cytochrome P450"; "IPR002401" "Cytochrome P450, E-class, group I"; "IPR017972" "Cytochrome P450, conserved site"; "IPR036396" "Cytochrome P450 superfamily"	PF00067
TraesCS1A02G263900	4.19991	7.11236	1.51212	4.70356	2.55661e-06	7.45632e-06	GroupI	Pectinesterase [Source:UniProtKB/TrEMBL;Acc:A0A1D5RYA3]	GO:0004857 "enzyme inhibitor activity" "molecular_function"; "GO:0005618" "cell wall" "cellular_component"; "GO:0030599" "pectinesterase activity" "molecular_function"; "GO:0042545" "cell wall modification" "biological_process"; "GO:0045330" "aspartyl esterase activity" "molecular_function"; "GO:0045490" "pectin catabolic process" "biological_process"	IPR000070 "Pectinesterase, catalytic"; "IPR006501" "Pectinesterase inhibitor domain"; "IPR011050" "Pectin lyase fold/virulence factor"; "IPR012334" "Pectin lyase fold"; "IPR033131" "Pectinesterase, Asp active site"; "IPR035513" "Invertase/pectin methylesterase inhibitor domain superfamily"	PF01095 ; "PF04043"
TraesCS4A02G330100	6.11383	7.11196	0.964657	7.37253	1.67423e-13	9.56827e-13	GroupI		GO:0005515 "protein binding" "molecular_function"	IPR001611 "Leucine-rich repeat"; "IPR013210" "Leucine-rich repeat-containing N-terminal, plant-type"; "IPR032675" "Leucine-rich repeat domain superfamily"	PF00560 ; "PF08263"
TraesCS1A02G362900	106.35	7.11073	0.63651	11.1714	5.62623e-29	1.12146e-27	GroupI	Serine/threonine-protein kinase [Source:UniProtKB/TrEMBL;Acc:A0A1D5RXE2]	GO:0004672 "protein kinase activity" "molecular_function"; "GO:0004674" "protein serine/threonine kinase activity" "molecular_function"; "GO:0005524" "ATP binding" "molecular_function"; "GO:0006468" "protein phosphorylation" "biological_process"; "GO:0016021" "integral component of membrane" "cellular_component"; "GO:0048544" "recognition of pollen" "biological_process"	IPR000719 "Protein kinase domain"; "IPR000858" "S-locus glycoprotein domain"; "IPR001480" "Bulb-type lectin domain"; "IPR003609" "PAN/Apple domain"; "IPR008271" "Serine/threonine-protein kinase, active site"; "IPR011009" "Protein kinase-like domain superfamily"; "IPR017441" "Protein kinase, ATP binding site"; "IPR024171" "S-receptor-like serine/threonine-protein kinase"; "IPR036426" "Bulb-type le…	PF00069 ; "PF00954" ; "PF01453" ; "PF08276"
TraesCS2B02G609600	6.86842	7.11012	0.892328	7.96805	1.61199e-15	1.09815e-14	GroupI		GO:0005515 "protein binding" "molecular_function"; "GO:0006749" "glutathione metabolic process" "biological_process"	IPR004045 "Glutathione S-transferase, N-terminal"; "IPR004046" "Glutathione S-transferase, C-terminal"; "IPR010987" "Glutathione S-transferase, C-terminal-like"; "IPR036249" "Thioredoxin-like superfamily"; "IPR036282" "Glutathione S-transferase, C-terminal domain superfamily"	PF00043 ; "PF02798"
TraesCS4D02G271000	37.7433	7.10485	0.712941	9.96555	2.15672e-23	2.74894e-22	GroupI		GO:0009055 "electron transfer activity" "molecular_function"	IPR003245 "Phytocyanin domain"; "IPR008972" "Cupredoxin"; "IPR039391" "Phytocyanin"	PF02298
TraesCS5D02G519400	277.564	7.10473	0.609415	11.6583	2.08215e-31	4.94458e-30	GroupI	Ammonium transporter [Source:UniProtKB/TrEMBL;Acc:Q6T8L6]	GO:0005887 "integral component of plasma membrane" "cellular_component"; "GO:0008519" "ammonium transmembrane transporter activity" "molecular_function"; "GO:0015696" "ammonium transport" "biological_process"; "GO:0016020" "membrane" "cellular_component"; "GO:0016021" "integral component of membrane" "cellular_component"; "GO:0019740" "nitrogen utilization" "biological_process"; "GO:0072488" "amm…	IPR001905 "Ammonium transporter"; "IPR002229" "Blood group Rhesus C/E/D polypeptide"; "IPR024041" "Ammonium transporter AmtB-like domain"; "IPR029020" "Ammonium/urea transporter"	PF00909
TraesCS5D02G395800	236.475	7.10132	0.450476	15.764	5.49931e-56	7.99962e-54	GroupI	Dirigent protein [Source:UniProtKB/TrEMBL;Acc:W5FXL5]	GO:0048046 "apoplast" "cellular_component"	IPR004265 "Dirigent protein"	PF03018
TraesCSU02G145700	4.72942	7.09744	0.892919	7.94858	1.88661e-15	1.2767e-14	GroupI		GO:0005576 "extracellular region" "cellular_component"; "GO:0030145" "manganese ion binding" "molecular_function"; "GO:0046872" "metal ion binding" "molecular_function"; "GO:0048046" "apoplast" "cellular_component"	IPR001929 "Germin"; "IPR006045" "Cupin 1"; "IPR011051" "RmlC-like cupin domain superfamily"; "IPR014710" "RmlC-like jelly roll fold"; "IPR019780" "Germin, manganese binding site"	PF00190
TraesCS6B02G430900	10.0493	7.0965	0.881012	8.05494	7.95159e-16	5.55701e-15	GroupI	Serine/threonine-protein kinase [Source:UniProtKB/TrEMBL;Acc:A0A1D6APA6]	GO:0004672 "protein kinase activity" "molecular_function"; "GO:0004674" "protein serine/threonine kinase activity" "molecular_function"; "GO:0005524" "ATP binding" "molecular_function"; "GO:0006468" "protein phosphorylation" "biological_process"; "GO:0016021" "integral component of membrane" "cellular_component"; "GO:0048544" "recognition of pollen" "biological_process"	IPR000719 "Protein kinase domain"; "IPR000858" "S-locus glycoprotein domain"; "IPR001245" "Serine-threonine/tyrosine-protein kinase, catalytic domain"; "IPR001480" "Bulb-type lectin domain"; "IPR003609" "PAN/Apple domain"; "IPR008271" "Serine/threonine-protein kinase, active site"; "IPR011009" "Protein kinase-like domain superfamily"; "IPR017441" "Protein kinase, ATP binding site"; "IPR024171" "S…	PF00954 ; "PF01453" ; "PF07714" ; "PF08276"
TraesCS2A02G491500	23.6943	7.0928	0.868503	8.16669	3.16972e-16	2.28791e-15	GroupI		GO:0016021 "integral component of membrane" "cellular_component"	""
TraesCS4B02G378000	22.2769	7.07622	0.791354	8.94191	3.825e-19	3.48218e-18	GroupI		GO:0030145 "manganese ion binding" "molecular_function"	IPR001929 "Germin"; "IPR006045" "Cupin 1"; "IPR011051" "RmlC-like cupin domain superfamily"; "IPR014710" "RmlC-like jelly roll fold"; "IPR019780" "Germin, manganese binding site"	PF00190
TraesCS3B02G553500	29.4403	7.07549	0.735687	9.61752	6.74361e-22	7.67655e-21	GroupI		GO:0005509 "calcium ion binding" "molecular_function"	IPR002048 "EF-hand domain"; "IPR011992" "EF-hand domain pair"; "IPR018247" "EF-Hand 1, calcium-binding site"	PF13499 ; "PF13833"
TraesCS4A02G279200	13.7386	7.07236	0.944434	7.48847	6.96812e-14	4.11473e-13	GroupI		GO:0030145 "manganese ion binding" "molecular_function"	IPR001929 "Germin"; "IPR006045" "Cupin 1"; "IPR011051" "RmlC-like cupin domain superfamily"; "IPR014710" "RmlC-like jelly roll fold"; "IPR019780" "Germin, manganese binding site"	PF00190
TraesCS2D02G509200	10.1434	7.06355	0.947114	7.45797	8.78669e-14	5.14242e-13	GroupI		GO:0004672 "protein kinase activity" "molecular_function"; "GO:0005509" "calcium ion binding" "molecular_function"; "GO:0005524" "ATP binding" "molecular_function"; "GO:0006468" "protein phosphorylation" "biological_process"; "GO:0030247" "polysaccharide binding" "molecular_function"	IPR000719 "Protein kinase domain"; "IPR001881" "EGF-like calcium-binding domain"; "IPR008271" "Serine/threonine-protein kinase, active site"; "IPR011009" "Protein kinase-like domain superfamily"; "IPR017441" "Protein kinase, ATP binding site"; "IPR018097" "EGF-like calcium-binding, conserved site"; "IPR025287" "Wall-associated receptor kinase, galacturonan-binding domain"	PF00069 ; "PF07645" ; "PF13947"
TraesCS5D02G061400	96.3078	7.06133	0.646856	10.9164	9.62492e-28	1.73581e-26	GroupI		GO:0004672 "protein kinase activity" "molecular_function"; "GO:0005524" "ATP binding" "molecular_function"; "GO:0006468" "protein phosphorylation" "biological_process"; "GO:0016021" "integral component of membrane" "cellular_component"	IPR000719 "Protein kinase domain"; "IPR002902" "Gnk2-homologous domain"; "IPR008271" "Serine/threonine-protein kinase, active site"; "IPR011009" "Protein kinase-like domain superfamily"; "IPR017441" "Protein kinase, ATP binding site"; "IPR038408" "Gnk2-homologous domain superfamily"	PF00069 ; "PF01657"
TraesCS3B02G200300	13.3134	7.05494	0.938682	7.51579	5.65676e-14	3.36653e-13	GroupI		GO:0030001 "metal ion transport" "biological_process"; "GO:0046872" "metal ion binding" "molecular_function"	IPR036163 "Heavy metal-associated domain superfamily"
TraesCS2D02G585700	6.24631	7.05327	0.935923	7.53616	4.84017e-14	2.89796e-13	GroupI		GO:0043531 "ADP binding" "molecular_function"	IPR002182 "NB-ARC"; "IPR003593" "AAA+ ATPase domain"; "IPR027417" "P-loop containing nucleoside triphosphate hydrolase"; "IPR032675" "Leucine-rich repeat domain superfamily"	PF00931
TraesCS1B02G355700	109.596	7.05155	0.512659	13.7549	4.76242e-43	2.74307e-41	GroupI		GO:0004672 "protein kinase activity" "molecular_function"; "GO:0005515" "protein binding" "molecular_function"; "GO:0005524" "ATP binding" "molecular_function"; "GO:0006468" "protein phosphorylation" "biological_process"; "GO:0016021" "integral component of membrane" "cellular_component"	IPR000719 "Protein kinase domain"; "IPR001245" "Serine-threonine/tyrosine-protein kinase, catalytic domain"; "IPR001611" "Leucine-rich repeat"; "IPR003591" "Leucine-rich repeat, typical subtype"; "IPR008271" "Serine/threonine-protein kinase, active site"; "IPR011009" "Protein kinase-like domain superfamily"; "IPR013210" "Leucine-rich repeat-containing N-terminal, plant-type"; "IPR032675" "Leucine…	PF07714 ; "PF08263" ; "PF13855"
TraesCS5D02G547300	561.298	7.04965	0.462934	15.2282	2.29827e-52	2.58014e-50	GroupI		GO:0005515 "protein binding" "molecular_function"	IPR001611 "Leucine-rich repeat"; "IPR003591" "Leucine-rich repeat, typical subtype"; "IPR032675" "Leucine-rich repeat domain superfamily"	PF13855
TraesCS2B02G498100	5.14662	7.04916	1.12694	6.25516	3.9711e-10	1.69243e-09	GroupI		GO:0003743 "translation initiation factor activity" "molecular_function"; "GO:0006413" "translational initiation" "biological_process"	IPR001950 "SUI1 domain"; "IPR005874" "Eukaryotic translation initiation factor SUI1"; "IPR036877" "SUI1 domain superfamily"	PF01253
TraesCS5A02G216900	50.2083	7.0446	0.618296	11.3936	4.50087e-30	9.67977e-29	GroupI	Hexosyltransferase [Source:UniProtKB/TrEMBL;Acc:A0A1D5YMR8]	GO:0000139 "Golgi membrane" "cellular_component"; "GO:0006486" "protein glycosylation" "biological_process"; "GO:0008378" "galactosyltransferase activity" "molecular_function"; "GO:0016020" "membrane" "cellular_component"; "GO:0016021" "integral component of membrane" "cellular_component"; "GO:0016758" "hexosyltransferase activity" "molecular_function"	IPR002659 "Glycosyl transferase, family 31"	PF01762
TraesCS2A02G290800	3.65234	7.04406	0.981476	7.177	7.12562e-13	3.86644e-12	GroupI		"" ""	""	PF13668
TraesCS3B02G434200	447.42	7.04301	0.531102	13.2611	3.88982e-40	1.78486e-38	GroupI		GO:0005515 "protein binding" "molecular_function"; "GO:0016020" "membrane" "cellular_component"; "GO:0016021" "integral component of membrane" "cellular_component"	IPR001611 "Leucine-rich repeat"; "IPR032675" "Leucine-rich repeat domain superfamily"	PF13855
TraesCS3D02G367200	7.22374	7.04285	0.913374	7.71081	1.25023e-14	7.86502e-14	GroupI		GO:0016491 "oxidoreductase activity" "molecular_function"; "GO:0050660" "flavin adenine dinucleotide binding" "molecular_function"; "GO:0071949" "FAD binding" "molecular_function"	IPR006093 "Oxygen oxidoreductase covalent FAD-binding site"; "IPR006094" "FAD linked oxidase, N-terminal"; "IPR012951" "Berberine/berberine-like"; "IPR016166" "FAD-binding domain, PCMH-type"; "IPR016167" "FAD-binding, type PCMH, subdomain 1"; "IPR036318" "FAD-binding, type PCMH-like superfamily"	PF01565 ; "PF08031"
TraesCS2B02G481500	4.0788	7.04146	1.32668	5.30756	1.111e-07	3.74899e-07	GroupI		GO:0005576 "extracellular region" "cellular_component"; "GO:0030145" "manganese ion binding" "molecular_function"; "GO:0045735" "nutrient reservoir activity" "molecular_function"	IPR001929 "Germin"; "IPR006045" "Cupin 1"; "IPR011051" "RmlC-like cupin domain superfamily"; "IPR014710" "RmlC-like jelly roll fold"; "IPR019780" "Germin, manganese binding site"	PF00190
TraesCS5D02G488600	6.72606	7.03595	0.923274	7.62065	2.52406e-14	1.55005e-13	GroupI		GO:0009058 "biosynthetic process" "biological_process"; "GO:0009813" "flavonoid biosynthetic process" "biological_process"; "GO:0016740" "transferase activity" "molecular_function"; "GO:0016746" "acyltransferase activity" "molecular_function"; "GO:0016747" "acyltransferase activity, transferring groups other than amino-acyl groups" "molecular_function"; "GO:0030639" "polyketide biosynthetic proce…	IPR001099 "Chalcone/stilbene synthase, N-terminal"; "IPR011141" "Polyketide synthase, type III"; "IPR012328" "Chalcone/stilbene synthase, C-terminal"; "IPR016039" "Thiolase-like"; "IPR018088" "Chalcone/stilbene synthase, active site"	PF00195 ; "PF02797"
TraesCS4B02G022800	3.55875	7.03153	1.33539	5.26551	1.39801e-07	4.67387e-07	GroupI		"" ""	""
TraesCS5D02G526900	7.4147	7.03141	1.11008	6.33412	2.38697e-10	1.03761e-09	GroupI		"" ""	IPR011049 "Serralysin-like metalloprotease, C-terminal"
TraesCSU02G100700	122.544	7.02167	0.667686	10.5164	7.25768e-26	1.12696e-24	GroupI		GO:0048544 "recognition of pollen" "biological_process"	IPR000858 "S-locus glycoprotein domain"; "IPR001480" "Bulb-type lectin domain"; "IPR003609" "PAN/Apple domain"; "IPR035446" "S-locus-specific glycoprotein/EP1"; "IPR036426" "Bulb-type lectin domain superfamily"	PF00954 ; "PF01453" ; "PF08276"
TraesCS2A02G304000	4.2904	7.02065	0.892596	7.86543	3.6782e-15	2.42456e-14	GroupI		"" ""	IPR005202 "Transcription factor GRAS"	PF03514
TraesCS2B02G572300	4.55148	7.0183	1.16095	6.04531	1.49126e-09	6.01687e-09	GroupI		GO:0009055 "electron transfer activity" "molecular_function"	IPR003245 "Phytocyanin domain"; "IPR008972" "Cupredoxin"; "IPR028871" "Blue (type 1) copper protein, binding site"; "IPR039391" "Phytocyanin"	PF02298
TraesCS2D02G344600	174.537	7.01771	0.462518	15.1729	5.3499e-52	5.87107e-50	GroupI		GO:0005515 "protein binding" "molecular_function"	IPR001611 "Leucine-rich repeat"; "IPR013210" "Leucine-rich repeat-containing N-terminal, plant-type"; "IPR032675" "Leucine-rich repeat domain superfamily"	PF00560 ; "PF08263" ; "PF13516"
TraesCS4D02G024000	6.63844	7.01232	0.925486	7.5769	3.53904e-14	2.14695e-13	GroupI		GO:0016021 "integral component of membrane" "cellular_component"	IPR010658 "Nodulin-like"; "IPR036259" "MFS transporter superfamily"	PF06813
TraesCS5A02G261400	164.07	7.01184	0.606489	11.5614	6.46724e-31	1.47879e-29	GroupI		GO:0016491 "oxidoreductase activity" "molecular_function"; "GO:0050660" "flavin adenine dinucleotide binding" "molecular_function"; "GO:0071949" "FAD binding" "molecular_function"	IPR006094 "FAD linked oxidase, N-terminal"; "IPR012951" "Berberine/berberine-like"; "IPR016166" "FAD-binding domain, PCMH-type"; "IPR016167" "FAD-binding, type PCMH, subdomain 1"; "IPR036318" "FAD-binding, type PCMH-like superfamily"	PF01565 ; "PF08031"
TraesCS4A02G260500	6.78575	7.01027	0.892982	7.85041	4.14694e-15	2.71885e-14	GroupI	UFG2 [Source:UniProtKB/TrEMBL;Acc:E6Y2R7]	"" ""	""
TraesCS5D02G342000	3.702	7.00281	1.18584	5.90539	3.51823e-09	1.37152e-08	GroupI		GO:0003824 "catalytic activity" "molecular_function"; "GO:0006596" "polyamine biosynthetic process" "biological_process"	IPR000183 "Ornithine/DAP/Arg decarboxylase"; "IPR002433" "Ornithine decarboxylase"; "IPR009006" "Alanine racemase/group IV decarboxylase, C-terminal"; "IPR022643" "Orn/DAP/Arg decarboxylase 2, C-terminal"; "IPR022644" "Orn/DAP/Arg decarboxylase 2, N-terminal"; "IPR022653" "Orn/DAP/Arg decarboxylase 2, pyridoxal-phosphate binding site"; "IPR029066" "PLP-binding barrel"	PF00278 ; "PF02784"
TraesCS7D02G379500	5.52703	6.99693	0.976489	7.16539	7.75627e-13	4.19267e-12	GroupI		GO:0004672 "protein kinase activity" "molecular_function"; "GO:0005524" "ATP binding" "molecular_function"; "GO:0006468" "protein phosphorylation" "biological_process"; "GO:0048544" "recognition of pollen" "biological_process"	IPR000719 "Protein kinase domain"; "IPR000858" "S-locus glycoprotein domain"; "IPR003609" "PAN/Apple domain"; "IPR008271" "Serine/threonine-protein kinase, active site"; "IPR011009" "Protein kinase-like domain superfamily"; "IPR017441" "Protein kinase, ATP binding site"	PF00069 ; "PF00954" ; "PF08276"
TraesCS2D02G589600	6.54426	6.99602	0.978875	7.14699	8.86983e-13	4.76896e-12	GroupI		GO:0004364 "glutathione transferase activity" "molecular_function"; "GO:0005515" "protein binding" "molecular_function"; "GO:0005737" "cytoplasm" "cellular_component"; "GO:0006749" "glutathione metabolic process" "biological_process"	IPR004045 "Glutathione S-transferase, N-terminal"; "IPR004046" "Glutathione S-transferase, C-terminal"; "IPR010987" "Glutathione S-transferase, C-terminal-like"; "IPR036249" "Thioredoxin-like superfamily"; "IPR036282" "Glutathione S-transferase, C-terminal domain superfamily"; "IPR040079" "Glutathione Transferase family"	PF00043 ; "PF13417"
TraesCS2D02G428000	31.4081	6.99513	0.701368	9.97354	1.98999e-23	2.54449e-22	GroupI		GO:0009733 "response to auxin" "biological_process"	IPR003676 "Small auxin-up RNA"	PF02519
TraesCS5D02G476200	17.809	6.9942	0.887524	7.88058	3.25874e-15	2.15742e-14	GroupI		GO:0008194 "UDP-glycosyltransferase activity" "molecular_function"; "GO:0016758" "hexosyltransferase activity" "molecular_function"	IPR002213 "UDP-glucuronosyl/UDP-glucosyltransferase"; "IPR035595" "UDP-glycosyltransferase family, conserved site"	PF00201
TraesCS6B02G327200	9.55373	6.99295	0.978431	7.14711	8.86252e-13	4.76578e-12	GroupI		GO:0009055 "electron transfer activity" "molecular_function"	IPR003245 "Phytocyanin domain"; "IPR008972" "Cupredoxin"; "IPR028871" "Blue (type 1) copper protein, binding site"; "IPR039391" "Phytocyanin"	PF02298
TraesCS2A02G345500	136.806	6.9873	1.26301	5.53225	3.1615e-08	1.12571e-07	GroupI	Malate synthase [Source:UniProtKB/TrEMBL;Acc:A0A1D5TH25]	GO:0003824 "catalytic activity" "molecular_function"; "GO:0004474" "malate synthase activity" "molecular_function"; "GO:0006097" "glyoxylate cycle" "biological_process"; "GO:0006099" "tricarboxylic acid cycle" "biological_process"	IPR001465 "Malate synthase"; "IPR006252" "Malate synthase A"; "IPR011076" "Malate synthase-like superfamily"; "IPR019830" "Malate synthase, conserved site"	PF01274
TraesCS5B02G372200	11.6768	6.98683	1.17869	5.92764	3.07323e-09	1.20423e-08	GroupI		GO:0009415 "response to water" "biological_process"	IPR000167 "Dehydrin"; "IPR030513" "Dehydrin, conserved site"	PF00257
TraesCS2A02G315700	26.016	6.98502	0.941552	7.41862	1.18343e-13	6.85039e-13	GroupI		GO:0016491 "oxidoreductase activity" "molecular_function"; "GO:0016616" "oxidoreductase activity, acting on the CH-OH group of donors, NAD or NADP as acceptor" "molecular_function"; "GO:0047834" "D-threo-aldose 1-dehydrogenase activity" "molecular_function"	IPR018170 "Aldo/keto reductase, conserved site"; "IPR020471" "Aldo-keto reductase"; "IPR023210" "NADP-dependent oxidoreductase domain"; "IPR036812" "NADP-dependent oxidoreductase domain superfamily"; "IPR044497" "Aldo-keto reductase family 4A/B"	PF00248
TraesCS5D02G491300	3.45529	6.97435	1.29881	5.36979	7.88287e-08	2.69944e-07	GroupI		GO:0003676 "nucleic acid binding" "molecular_function"	IPR013087 "Zinc finger C2H2-type"; "IPR036236" "Zinc finger C2H2 superfamily"	PF13912
TraesCSU02G144500	12.6655	6.97297	1.08733	6.41291	1.42771e-10	6.33429e-10	GroupI		"" ""	IPR016140 "Bifunctional inhibitor/plant lipid transfer protein/seed storage helical domain"; "IPR027923" "Hydrophobic seed protein domain"; "IPR036312" "Bifunctional inhibitor/plant lipid transfer protein/seed storage helical domain superfamily"	PF14547
TraesCS3A02G311100	5.79014	6.97053	0.933417	7.46775	8.15774e-14	4.78539e-13	GroupI	Cytokinin oxidase/dehydrogenase [Source:UniProtKB/TrEMBL;Acc:H6TXN8]	GO:0003824 "catalytic activity" "molecular_function"; "GO:0005615" "extracellular space" "cellular_component"; "GO:0009690" "cytokinin metabolic process" "biological_process"; "GO:0016491" "oxidoreductase activity" "molecular_function"; "GO:0019139" "cytokinin dehydrogenase activity" "molecular_function"; "GO:0050660" "flavin adenine dinucleotide binding" "molecular_function"; "GO:0071949" "FAD b…	IPR006094 "FAD linked oxidase, N-terminal"; "IPR015345" "Cytokinin dehydrogenase 1, FAD/cytokinin binding domain"; "IPR016164" "FAD-linked oxidase-like, C-terminal"; "IPR016166" "FAD-binding domain, PCMH-type"; "IPR016167" "FAD-binding, type PCMH, subdomain 1"; "IPR016169" "FAD-binding, type PCMH, subdomain 2"; "IPR016170" "Cytokinin dehydrogenase, C-terminal domain superfamily"; "IPR036318" "FAD…	PF01565 ; "PF09265"
TraesCS2A02G028000	253.237	6.96943	0.799583	8.71633	2.87361e-18	2.43542e-17	GroupI	Glycosyltransferase [Source:UniProtKB/TrEMBL;Acc:A0A1D5TKJ8]	GO:0008194 "UDP-glycosyltransferase activity" "molecular_function"; "GO:0016758" "hexosyltransferase activity" "molecular_function"	IPR002213 "UDP-glucuronosyl/UDP-glucosyltransferase"; "IPR035595" "UDP-glycosyltransferase family, conserved site"	PF00201
TraesCS7D02G507100	11.3938	6.96725	0.99085	7.03158	2.04206e-12	1.06754e-11	GroupI		GO:0005509 "calcium ion binding" "molecular_function"	IPR002048 "EF-hand domain"; "IPR011992" "EF-hand domain pair"; "IPR018247" "EF-Hand 1, calcium-binding site"	PF13499 ; "PF13833"
TraesCS2D02G018300	32.8716	6.96669	0.890087	7.82697	4.99752e-15	3.25095e-14	GroupI		"" ""	IPR027417 "P-loop containing nucleoside triphosphate hydrolase"; "IPR041118" "Rx, N-terminal"	PF18052
TraesCS1D02G275500	26.7782	6.96619	0.883349	7.88611	3.11753e-15	2.06713e-14	GroupI		GO:0003677 "DNA binding" "molecular_function"; "GO:0005634" "nucleus" "cellular_component"; "GO:0006355" "regulation of transcription, DNA-templated" "biological_process"	IPR003441 "NAC domain"; "IPR036093" "NAC domain superfamily"	PF02365
TraesCS5B02G256900	12.3598	6.96613	0.84911	8.20404	2.3245e-16	1.69374e-15	GroupI		GO:0004672 "protein kinase activity" "molecular_function"; "GO:0005524" "ATP binding" "molecular_function"; "GO:0006468" "protein phosphorylation" "biological_process"; "GO:0016021" "integral component of membrane" "cellular_component"; "GO:0030246" "carbohydrate binding" "molecular_function"	IPR000719 "Protein kinase domain"; "IPR001220" "Legume lectin domain"; "IPR001245" "Serine-threonine/tyrosine-protein kinase, catalytic domain"; "IPR008271" "Serine/threonine-protein kinase, active site"; "IPR011009" "Protein kinase-like domain superfamily"; "IPR013320" "Concanavalin A-like lectin/glucanase domain superfamily"; "IPR017441" "Protein kinase, ATP binding site"	PF00139 ; "PF07714"
TraesCS4B02G170100	360.403	6.96424	0.65944	10.5608	4.52585e-26	7.17265e-25	GroupI		GO:0003700 "DNA-binding transcription factor activity" "molecular_function"; "GO:0005634" "nucleus" "cellular_component"; "GO:0006355" "regulation of transcription, DNA-templated" "biological_process"; "GO:0043565" "sequence-specific DNA binding" "molecular_function"	IPR003657 "WRKY domain"; "IPR036576" "WRKY domain superfamily"	PF03106
TraesCS3D02G524700	1449.06	6.96395	0.57866	12.0346	2.33711e-33	6.44819e-32	GroupI	Wheatwin-2 [Source:UniProtKB/Swiss-Prot;Acc:O64393]	GO:0004540 "ribonuclease activity" "molecular_function"; "GO:0006952" "defense response" "biological_process"; "GO:0009607" "response to biotic stimulus" "biological_process"; "GO:0009626" "plant-type hypersensitive response" "biological_process"; "GO:0031640" "killing of cells of other organism" "biological_process"; "GO:0042742" "defense response to bacterium" "biological_process"; "GO:0050832"…	IPR001153 "Barwin domain"; "IPR018226" "Barwin, conserved site"; "IPR036908" "RlpA-like domain superfamily"; "IPR044301" "Pathogenesis-related protein-4"	PF00967
TraesCS2D02G392900	32.2414	6.96293	0.789336	8.82125	1.1319e-18	9.90615e-18	GroupI		GO:0016491 "oxidoreductase activity" "molecular_function"; "GO:0046872" "metal ion binding" "molecular_function"	IPR005123 "Oxoglutarate/iron-dependent dioxygenase"; "IPR026992" "Non-haem dioxygenase N-terminal domain"; "IPR027443" "Isopenicillin N synthase-like"	PF03171 ; "PF14226"
TraesCS7A02G199100	11.0142	6.95934	1.01896	6.82982	8.5019e-12	4.21299e-11	GroupI		"" ""	""
TraesCS7D02G355600	4.57519	6.95859	1.20391	5.77998	7.47076e-09	2.82364e-08	GroupI		GO:0004672 "protein kinase activity" "molecular_function"; "GO:0004674" "protein serine/threonine kinase activity" "molecular_function"; "GO:0005515" "protein binding" "molecular_function"; "GO:0005524" "ATP binding" "molecular_function"; "GO:0006468" "protein phosphorylation" "biological_process"; "GO:0016021" "integral component of membrane" "cellular_component"	IPR000719 "Protein kinase domain"; "IPR001611" "Leucine-rich repeat"; "IPR003591" "Leucine-rich repeat, typical subtype"; "IPR008271" "Serine/threonine-protein kinase, active site"; "IPR011009" "Protein kinase-like domain superfamily"; "IPR013210" "Leucine-rich repeat-containing N-terminal, plant-type"; "IPR017441" "Protein kinase, ATP binding site"; "IPR025875" "Leucine rich repeat 4"; "IPR03267…	PF00069 ; "PF00560" ; "PF08263" ; "PF12799" ; "PF13855"
TraesCS2B02G001700	7.15934	6.95185	0.896615	7.75344	8.9435e-15	5.7023e-14	GroupI		GO:0004672 "protein kinase activity" "molecular_function"; "GO:0005524" "ATP binding" "molecular_function"; "GO:0006468" "protein phosphorylation" "biological_process"	IPR000719 "Protein kinase domain"; "IPR008271" "Serine/threonine-protein kinase, active site"; "IPR011009" "Protein kinase-like domain superfamily"	PF00069
TraesCS4A02G326400	3.38897	6.9497	1.16369	5.97212	2.34192e-09	9.27504e-09	GroupI		GO:0003677 "DNA binding" "molecular_function"; "GO:0003700" "DNA-binding transcription factor activity" "molecular_function"; "GO:0005634" "nucleus" "cellular_component"; "GO:0006351" "transcription, DNA-templated" "biological_process"; "GO:0006355" "regulation of transcription, DNA-templated" "biological_process"; "GO:0009873" "ethylene-activated signaling pathway" "biological_process"	IPR001471 "AP2/ERF domain"; "IPR016177" "DNA-binding domain superfamily"; "IPR036955" "AP2/ERF domain superfamily"	PF00847
TraesCS7A02G149000	22.3436	6.9324	0.956966	7.24415	4.35151e-13	2.40605e-12	GroupI		GO:0003824 "catalytic activity" "molecular_function"; "GO:0050662" "obsolete coenzyme binding" "molecular_function"	IPR001509 "NAD-dependent epimerase/dehydratase"; "IPR036291" "NAD(P)-binding domain superfamily"	PF01370
TraesCS2B02G439700	5.2494	6.93091	0.895584	7.73899	1.00213e-14	6.35633e-14	GroupI		"" ""	IPR028144 "Cysteine-rich transmembrane CYSTM domain"	PF12734
TraesCS4B02G049100	38.2419	6.92685	0.572458	12.1002	1.05364e-33	2.98657e-32	GroupI		GO:0003676 "nucleic acid binding" "molecular_function"; "GO:0003723" "RNA binding" "molecular_function"	IPR000504 "RNA recognition motif domain"; "IPR012677" "Nucleotide-binding alpha-beta plait domain superfamily"; "IPR035979" "RNA-binding domain superfamily"	PF00076
TraesCS4A02G438600	26.2503	6.92663	0.750368	9.23097	2.68187e-20	2.69247e-19	GroupI		"" ""	""
TraesCS4B02G187800	4.23107	6.92609	0.986057	7.02402	2.15569e-12	1.12463e-11	GroupI		GO:0004864 "protein phosphatase inhibitor activity" "molecular_function"; "GO:0006952" "defense response" "biological_process"; "GO:0009607" "response to biotic stimulus" "biological_process"; "GO:0009738" "abscisic acid-activated signaling pathway" "biological_process"; "GO:0010427" "abscisic acid binding" "molecular_function"; "GO:0038023" "signaling receptor activity" "molecular_function"	IPR000916 "Bet v I/Major latex protein"; "IPR023393" "START-like domain superfamily"; "IPR024949" "Bet v I type allergen"	PF00407
TraesCS7D02G495600	8.46626	6.9215	0.945848	7.31778	2.52116e-13	1.4209e-12	GroupI		GO:0004672 "protein kinase activity" "molecular_function"; "GO:0005524" "ATP binding" "molecular_function"; "GO:0006468" "protein phosphorylation" "biological_process"; "GO:0030246" "carbohydrate binding" "molecular_function"	IPR000719 "Protein kinase domain"; "IPR001220" "Legume lectin domain"; "IPR001245" "Serine-threonine/tyrosine-protein kinase, catalytic domain"; "IPR008271" "Serine/threonine-protein kinase, active site"; "IPR011009" "Protein kinase-like domain superfamily"; "IPR013320" "Concanavalin A-like lectin/glucanase domain superfamily"; "IPR017441" "Protein kinase, ATP binding site"; "IPR019825" "Legume l…	PF00139 ; "PF07714"
TraesCS3D02G514300	5.19897	6.91788	1.16504	5.93792	2.88668e-09	1.13418e-08	GroupI		GO:0003824 "catalytic activity" "molecular_function"	IPR001509 "NAD-dependent epimerase/dehydratase"; "IPR036291" "NAD(P)-binding domain superfamily"	PF01370
TraesCS5D02G039900	80.9713	6.91548	0.572273	12.0842	1.27985e-33	3.60239e-32	GroupI		GO:0006812 "cation transport" "biological_process"; "GO:0015299" "solute:proton antiporter activity" "molecular_function"; "GO:0016021" "integral component of membrane" "cellular_component"; "GO:0055085" "transmembrane transport" "biological_process"	IPR006153 "Cation/H+ exchanger"; "IPR038770" "Sodium/solute symporter superfamily"	PF00999
TraesCSU02G201400	156.037	6.90487	0.446354	15.4695	5.57531e-54	7.01986e-52	GroupI	Sulfotransferase [Source:UniProtKB/TrEMBL;Acc:A0A341ZKM3]	GO:0008146 "sulfotransferase activity" "molecular_function"	IPR000863 "Sulfotransferase domain"; "IPR027417" "P-loop containing nucleoside triphosphate hydrolase"	PF00685
TraesCS1A02G043900	2.86319	6.90471	2.27912	3.02956	0.00244912	0.0048745	GroupI	Laccase [Source:UniProtKB/TrEMBL;Acc:W4ZVY0]	GO:0005507 "copper ion binding" "molecular_function"; "GO:0016491" "oxidoreductase activity" "molecular_function"; "GO:0046274" "lignin catabolic process" "biological_process"; "GO:0048046" "apoplast" "cellular_component"; "GO:0052716" "hydroquinone:oxygen oxidoreductase activity" "molecular_function"	IPR001117 "Multicopper oxidase, type 1"; "IPR002355" "Multicopper oxidase, copper-binding site"; "IPR008972" "Cupredoxin"; "IPR011706" "Multicopper oxidase, type 2"; "IPR011707" "Multicopper oxidase, type 3"; "IPR017761" "Laccase"; "IPR034285" "Laccase, second cupredoxin domain"; "IPR034288" "Laccase, first cupredoxin domain"; "IPR034289" "Laccase, third cupredoxin domain"	PF00394 ; "PF07731" ; "PF07732"
TraesCS4A02G004400	13.1092	6.9046	0.851491	8.10883	5.111e-16	3.6301e-15	GroupI	Manganese and Cadmium transporter, Mn and Cd uptak [Source: Projected from Oryza sativa (Os07g0257200)]	GO:0016020 "membrane" "cellular_component"; "GO:0016021" "integral component of membrane" "cellular_component"; "GO:0030001" "metal ion transport" "biological_process"; "GO:0046873" "metal ion transmembrane transporter activity" "molecular_function"	IPR001046 "NRAMP family"	PF01566
TraesCS5B02G096300	14.237	6.90335	1.03314	6.68188	2.35891e-11	1.12271e-10	GroupI		GO:0006952 "defense response" "biological_process"	IPR000916 "Bet v I/Major latex protein"; "IPR023393" "START-like domain superfamily"	PF00407
TraesCS5B02G552800	4.38399	6.90335	1.20885	5.71068	1.12528e-08	4.18258e-08	GroupI		GO:0009055 "electron transfer activity" "molecular_function"	IPR003245 "Phytocyanin domain"; "IPR008972" "Cupredoxin"; "IPR028871" "Blue (type 1) copper protein, binding site"; "IPR039391" "Phytocyanin"; "IPR041844" "Plantacyanin"	PF02298
TraesCS7B02G116900	22.8893	6.903	0.802286	8.60416	7.68759e-18	6.30888e-17	GroupI	Glycosyltransferase [Source:UniProtKB/TrEMBL;Acc:A0A1D6CHL9]	GO:0008194 "UDP-glycosyltransferase activity" "molecular_function"; "GO:0016758" "hexosyltransferase activity" "molecular_function"	IPR002213 "UDP-glucuronosyl/UDP-glucosyltransferase"; "IPR035595" "UDP-glycosyltransferase family, conserved site"	PF00201
TraesCS7A02G450100	481.193	6.90139	0.390998	17.6507	1.00517e-69	3.57931e-67	GroupI		GO:0004497 "monooxygenase activity" "molecular_function"; "GO:0005506" "iron ion binding" "molecular_function"; "GO:0016021" "integral component of membrane" "cellular_component"; "GO:0016705" "oxidoreductase activity, acting on paired donors, with incorporation or reduction of molecular oxygen" "molecular_function"; "GO:0020037" "heme binding" "molecular_function"	IPR001128 "Cytochrome P450"; "IPR002401" "Cytochrome P450, E-class, group I"; "IPR017972" "Cytochrome P450, conserved site"; "IPR036396" "Cytochrome P450 superfamily"	PF00067
TraesCS7B02G052600	3.61077	6.89943	1.04935	6.57498	4.86593e-11	2.25316e-10	GroupI		GO:0003824 "catalytic activity" "molecular_function"; "GO:0050662" "obsolete coenzyme binding" "molecular_function"	IPR001509 "NAD-dependent epimerase/dehydratase"; "IPR036291" "NAD(P)-binding domain superfamily"	PF01370
TraesCS2D02G296600	8.48645	6.89921	1.05387	6.54656	5.88792e-11	2.70641e-10	GroupI		GO:0010227 "floral organ abscission" "biological_process"	IPR039639 "Protein IDA-like"
TraesCS7A02G059400	3.18709	6.89896	1.08735	6.34475	2.22785e-10	9.71093e-10	GroupI		GO:0003824 "catalytic activity" "molecular_function"	IPR015422 "Pyridoxal phosphate-dependent transferase domain 1"; "IPR015424" "Pyridoxal phosphate-dependent transferase"
TraesCS6B02G442100	71.9615	6.89332	0.490198	14.0623	6.47504e-45	4.30634e-43	GroupI		GO:0005515 "protein binding" "molecular_function"; "GO:0043531" "ADP binding" "molecular_function"	IPR001611 "Leucine-rich repeat"; "IPR002182" "NB-ARC"; "IPR003591" "Leucine-rich repeat, typical subtype"; "IPR027417" "P-loop containing nucleoside triphosphate hydrolase"; "IPR032675" "Leucine-rich repeat domain superfamily"; "IPR038005" "Virus X resistance protein-like, coiled-coil domain"; "IPR041118" "Rx, N-terminal"	PF00560 ; "PF00931" ; "PF13855" ; "PF18052"
TraesCS7D02G084800	41.1372	6.89005	0.83414	8.26006	1.456e-16	1.07908e-15	GroupI		GO:0004089 "carbonate dehydratase activity" "molecular_function"; "GO:0008270" "zinc ion binding" "molecular_function"	IPR001148 "Alpha carbonic anhydrase domain"; "IPR023561" "Carbonic anhydrase, alpha-class"; "IPR036398" "Alpha carbonic anhydrase domain superfamily"; "IPR041891" "Carbonic anhydrase, prokaryotic-like"	PF00194
TraesCS7A02G386800	21.1468	6.88109	1.08884	6.31963	2.62197e-10	1.13492e-09	GroupI		GO:0005576 "extracellular region" "cellular_component"; "GO:0030145" "manganese ion binding" "molecular_function"; "GO:0045735" "nutrient reservoir activity" "molecular_function"	IPR001929 "Germin"; "IPR006045" "Cupin 1"; "IPR011051" "RmlC-like cupin domain superfamily"; "IPR014710" "RmlC-like jelly roll fold"; "IPR019780" "Germin, manganese binding site"	PF00190
TraesCSU02G098500	12.5989	6.88109	1.03076	6.67574	2.45979e-11	1.16909e-10	GroupI		"" ""	IPR001623 "DnaJ domain"; "IPR036869" "Chaperone J-domain superfamily"	PF00226
TraesCS1D02G429900	20.8778	6.88063	0.676698	10.168	2.75634e-24	3.77954e-23	GroupI		GO:0003677 "DNA binding" "molecular_function"; "GO:0003700" "DNA-binding transcription factor activity" "molecular_function"; "GO:0005634" "nucleus" "cellular_component"; "GO:0006355" "regulation of transcription, DNA-templated" "biological_process"; "GO:0043565" "sequence-specific DNA binding" "molecular_function"; "GO:0050896" "response to stimulus" "biological_process"	IPR003657 "WRKY domain"; "IPR036576" "WRKY domain superfamily"	PF03106
TraesCS6B02G381200	12.2301	6.87905	0.906685	7.58703	3.27315e-14	1.992e-13	GroupI	Exocyst subunit Exo70 family protein [Source:UniProtKB/TrEMBL;Acc:A0A341X589]	GO:0000145 "exocyst" "cellular_component"; "GO:0006887" "exocytosis" "biological_process"	IPR004140 "Exocyst complex component Exo70"; "IPR016159" "Cullin repeat-like-containing domain superfamily"	PF03081
TraesCS1D02G398300	61.3919	6.87757	0.548202	12.5457	4.19767e-36	1.42427e-34	GroupI		GO:0005515 "protein binding" "molecular_function"; "GO:0043531" "ADP binding" "molecular_function"	IPR001611 "Leucine-rich repeat"; "IPR002182" "NB-ARC"; "IPR027417" "P-loop containing nucleoside triphosphate hydrolase"; "IPR032675" "Leucine-rich repeat domain superfamily"; "IPR038005" "Virus X resistance protein-like, coiled-coil domain"; "IPR041118" "Rx, N-terminal"	PF00931 ; "PF18052"
TraesCS5B02G475000	245.582	6.87703	0.695842	9.88304	4.93141e-23	6.10237e-22	GroupI		GO:0008194 "UDP-glycosyltransferase activity" "molecular_function"	IPR002213 "UDP-glucuronosyl/UDP-glucosyltransferase"; "IPR035595" "UDP-glycosyltransferase family, conserved site"	PF00201
TraesCS7B02G372000	15.9673	6.87529	0.830906	8.27445	1.29048e-16	9.60158e-16	GroupI		GO:0003677 "DNA binding" "molecular_function"; "GO:0005634" "nucleus" "cellular_component"	IPR001005 "SANT/Myb domain"; "IPR006447" "Myb domain, plants"; "IPR009057" "Homeobox-like domain superfamily"; "IPR017930" "Myb domain"	PF00249
TraesCS4A02G330000	21.2175	6.87379	0.774213	8.87841	6.78203e-19	6.04065e-18	GroupI		GO:0004672 "protein kinase activity" "molecular_function"; "GO:0005515" "protein binding" "molecular_function"; "GO:0005524" "ATP binding" "molecular_function"; "GO:0006468" "protein phosphorylation" "biological_process"; "GO:0016021" "integral component of membrane" "cellular_component"	IPR000719 "Protein kinase domain"; "IPR001611" "Leucine-rich repeat"; "IPR008271" "Serine/threonine-protein kinase, active site"; "IPR011009" "Protein kinase-like domain superfamily"; "IPR017441" "Protein kinase, ATP binding site"; "IPR032675" "Leucine-rich repeat domain superfamily"	PF00069 ; "PF00560" ; "PF13855"
TraesCS1D02G080400	3.85576	6.87363	0.896814	7.6645	1.79535e-14	1.1172e-13	GroupI	Peroxidase [Source:UniProtKB/TrEMBL;Acc:W5AN74]	GO:0004601 "peroxidase activity" "molecular_function"; "GO:0005576" "extracellular region" "cellular_component"; "GO:0006979" "response to oxidative stress" "biological_process"; "GO:0020037" "heme binding" "molecular_function"; "GO:0042744" "hydrogen peroxide catabolic process" "biological_process"; "GO:0046872" "metal ion binding" "molecular_function"	IPR000823 "Plant peroxidase"; "IPR002016" "Haem peroxidase"; "IPR010255" "Haem peroxidase superfamily"; "IPR019793" "Peroxidases heam-ligand binding site"; "IPR019794" "Peroxidase, active site"; "IPR033905" "Secretory peroxidase"	PF00141
TraesCS2B02G308400	10.6269	6.87347	0.998318	6.88504	5.77694e-12	2.90094e-11	GroupI	Arogenate dehydratase [Source:UniProtKB/TrEMBL;Acc:W5BD50]	GO:0004664 "prephenate dehydratase activity" "molecular_function"; "GO:0009094" "L-phenylalanine biosynthetic process" "biological_process"; "GO:0009570" "chloroplast stroma" "cellular_component"; "GO:0047769" "arogenate dehydratase activity" "molecular_function"	IPR001086 "Prephenate dehydratase"; "IPR002912" "ACT domain"; "IPR018528" "Prephenate dehydratase, conserved site"	PF00800
TraesCS3D02G476500	4990.6	6.87326	0.551264	12.4682	1.11325e-35	3.67511e-34	GroupI		GO:0004553 "hydrolase activity, hydrolyzing O-glycosyl compounds" "molecular_function"; "GO:0005975" "carbohydrate metabolic process" "biological_process"	IPR000490 "Glycoside hydrolase family 17"; "IPR017853" "Glycoside hydrolase superfamily"	PF00332
TraesCS1D02G050000	117.229	6.87193	0.49428	13.9029	6.08286e-44	3.73321e-42	GroupI		GO:0006869 "lipid transport" "biological_process"; "GO:0008289" "lipid binding" "molecular_function"	IPR000528 "Plant lipid transfer protein/Par allergen"; "IPR016140" "Bifunctional inhibitor/plant lipid transfer protein/seed storage helical domain"; "IPR036312" "Bifunctional inhibitor/plant lipid transfer protein/seed storage helical domain superfamily"; "IPR043325" "Alpha-Amylase Inhibitors (AAI), Lipid Transfer (LT) and Seed Storage (SS) Protein"	PF14368
TraesCS3D02G517800	3.45357	6.86741	0.969585	7.08283	1.4124e-12	7.47056e-12	GroupI	Peroxidase [Source:UniProtKB/TrEMBL;Acc:A0A341TM50]	GO:0004601 "peroxidase activity" "molecular_function"; "GO:0006979" "response to oxidative stress" "biological_process"; "GO:0020037" "heme binding" "molecular_function"; "GO:0042744" "hydrogen peroxide catabolic process" "biological_process"	IPR000823 "Plant peroxidase"; "IPR002016" "Haem peroxidase"; "IPR010255" "Haem peroxidase superfamily"; "IPR019793" "Peroxidases heam-ligand binding site"; "IPR019794" "Peroxidase, active site"; "IPR033905" "Secretory peroxidase"	PF00141
TraesCS3A02G350400	94.6946	6.86699	0.487515	14.0857	4.65022e-45	3.14161e-43	GroupI		GO:0016021 "integral component of membrane" "cellular_component"	IPR025846 "PMR5 N-terminal domain"; "IPR026057" "PC-Esterase"; "IPR029962" "Trichome birefringence-like family"	PF13839 ; "PF14416"
TraesCS7B02G325900	36.105	6.86332	0.669471	10.2519	1.16092e-24	1.64295e-23	GroupI		GO:0004672 "protein kinase activity" "molecular_function"; "GO:0005524" "ATP binding" "molecular_function"; "GO:0006468" "protein phosphorylation" "biological_process"	IPR000719 "Protein kinase domain"; "IPR011009" "Protein kinase-like domain superfamily"	PF00069
TraesCS3D02G506900	1442.78	6.86091	0.419303	16.3626	3.53437e-60	7.00402e-58	GroupI		GO:0016021 "integral component of membrane" "cellular_component"	IPR021319 "Protein of unknown function DUF2921"	PF11145
TraesCS7D02G111700	19.471	6.8573	0.78025	8.78859	1.51449e-18	1.31102e-17	GroupI		"" ""	IPR008889 "VQ"; "IPR039608" "VQ motif-containing protein 1/10"	PF05678
TraesCS3D02G371700	7.47114	6.85697	0.966878	7.09187	1.32315e-12	7.01421e-12	GroupI		"" ""	""
TraesCS7A02G326200	13.0799	6.85084	0.846227	8.09575	5.69144e-16	4.02647e-15	GroupI		GO:0006629 "lipid metabolic process" "biological_process"; "GO:0008081" "phosphoric diester hydrolase activity" "molecular_function"	IPR017946 "PLC-like phosphodiesterase, TIM beta/alpha-barrel domain superfamily"
TraesCS7A02G089600	16.9268	6.84932	0.910966	7.51874	5.53063e-14	3.29519e-13	GroupI		GO:0004089 "carbonate dehydratase activity" "molecular_function"; "GO:0008270" "zinc ion binding" "molecular_function"	IPR001148 "Alpha carbonic anhydrase domain"; "IPR023561" "Carbonic anhydrase, alpha-class"; "IPR036398" "Alpha carbonic anhydrase domain superfamily"; "IPR041891" "Carbonic anhydrase, prokaryotic-like"	PF00194
TraesCS5B02G009000	417.283	6.84781	0.525357	13.0346	7.77729e-39	3.25414e-37	GroupI		"" ""	IPR006461 "PLAC8 motif-containing protein"	PF04749
TraesCS2A02G542100	5.31739	6.84713	1.11272	6.15353	7.57762e-10	3.14671e-09	GroupI		GO:0009055 "electron transfer activity" "molecular_function"	IPR003245 "Phytocyanin domain"; "IPR008972" "Cupredoxin"; "IPR028871" "Blue (type 1) copper protein, binding site"; "IPR039391" "Phytocyanin"	PF02298
TraesCS7D02G248100	4.78341	6.84666	1.15077	5.94963	2.68741e-09	1.05881e-08	GroupI		GO:0004672 "protein kinase activity" "molecular_function"; "GO:0005524" "ATP binding" "molecular_function"; "GO:0006468" "protein phosphorylation" "biological_process"; "GO:0016021" "integral component of membrane" "cellular_component"; "GO:0030246" "carbohydrate binding" "molecular_function"	IPR000719 "Protein kinase domain"; "IPR001220" "Legume lectin domain"; "IPR001245" "Serine-threonine/tyrosine-protein kinase, catalytic domain"; "IPR008271" "Serine/threonine-protein kinase, active site"; "IPR011009" "Protein kinase-like domain superfamily"; "IPR013320" "Concanavalin A-like lectin/glucanase domain superfamily"; "IPR017441" "Protein kinase, ATP binding site"	PF00139 ; "PF07714"
TraesCS2B02G210900	24.6644	6.84591	0.781766	8.75698	2.00543e-18	1.71895e-17	GroupI		GO:0016491 "oxidoreductase activity" "molecular_function"	IPR002347 "Short-chain dehydrogenase/reductase SDR"; "IPR036291" "NAD(P)-binding domain superfamily"	PF13561
TraesCS7B02G145200	440.504	6.84457	0.543111	12.6025	2.04494e-36	7.11884e-35	GroupI		GO:0005515 "protein binding" "molecular_function"; "GO:0016491" "oxidoreductase activity" "molecular_function"; "GO:0016702" "oxidoreductase activity, acting on single donors with incorporation of molecular oxygen, incorporation of two atoms of oxygen" "molecular_function"; "GO:0046872" "metal ion binding" "molecular_function"	IPR000907 "Lipoxygenase"; "IPR001024" "PLAT/LH2 domain"; "IPR001246" "Lipoxygenase, plant"; "IPR013819" "Lipoxygenase, C-terminal"; "IPR020833" "Lipoxygenase, iron binding site"; "IPR020834" "Lipoxygenase, conserved site"; "IPR027433" "Lipoxygenase, domain 3"; "IPR036226" "Lipoxigenase, C-terminal domain superfamily"; "IPR036392" "PLAT/LH2 domain superfamily"; "IPR042057" "Plant lipoxygenase, PLA…	PF00305
TraesCS2B02G336900	342.801	6.84423	0.842042	8.12813	4.35972e-16	3.11235e-15	GroupI		"" ""	""
TraesCS1A02G035600	123.186	6.84403	0.430996	15.8796	8.78017e-57	1.38635e-54	GroupI		"" ""	IPR002902 "Gnk2-homologous domain"; "IPR038408" "Gnk2-homologous domain superfamily"	PF01657
TraesCS1A02G354200	23.9204	6.84168	0.88388	7.7405	9.90235e-15	6.28261e-14	GroupI		GO:0043531 "ADP binding" "molecular_function"	IPR002182 "NB-ARC"; "IPR027417" "P-loop containing nucleoside triphosphate hydrolase"	PF00931
TraesCS1D02G189700	99.3902	6.83626	0.563666	12.1282	7.48659e-34	2.15244e-32	GroupI		GO:0005515 "protein binding" "molecular_function"; "GO:0006749" "glutathione metabolic process" "biological_process"	IPR004045 "Glutathione S-transferase, N-terminal"; "IPR010987" "Glutathione S-transferase, C-terminal-like"; "IPR036249" "Thioredoxin-like superfamily"; "IPR036282" "Glutathione S-transferase, C-terminal domain superfamily"	PF02798 ; "PF13410"
TraesCS5D02G210900	9.1746	6.83176	0.977147	6.99153	2.71902e-12	1.40778e-11	GroupI		GO:0003677 "DNA binding" "molecular_function"	IPR001005 "SANT/Myb domain"; "IPR009057" "Homeobox-like domain superfamily"; "IPR017930" "Myb domain"	PF00249
TraesCS7D02G423100	6.05261	6.83159	1.09204	6.25579	3.95503e-10	1.68653e-09	GroupI		GO:0005524 "ATP binding" "molecular_function"; "GO:0016887" "ATPase" "molecular_function"	IPR013126 "Heat shock protein 70 family"; "IPR018181" "Heat shock protein 70, conserved site"; "IPR029047" "Heat shock protein 70kD, peptide-binding domain superfamily"; "IPR029048" "Heat shock protein 70kD, C-terminal domain superfamily"; "IPR042050" "Endoplasmic reticulum chaperone BIP, nucleotide-binding domain"; "IPR043129" "ATPase, nucleotide binding domain"	PF00012
TraesCS5B02G507500	8.44693	6.82979	1.11788	6.10961	9.98736e-10	4.10056e-09	GroupI		"" ""	IPR006461 "PLAC8 motif-containing protein"	PF04749
TraesCS6D02G026200	166.628	6.8276	0.52773	12.9377	2.75887e-38	1.1115e-36	GroupI		GO:0005506 "iron ion binding" "molecular_function"; "GO:0008610" "lipid biosynthetic process" "biological_process"; "GO:0016021" "integral component of membrane" "cellular_component"; "GO:0016491" "oxidoreductase activity" "molecular_function"	IPR006694 "Fatty acid hydroxylase"	PF04116
TraesCS6A02G043900	22.2359	6.82522	0.8193	8.33054	8.0472e-17	6.09077e-16	GroupI		GO:0004672 "protein kinase activity" "molecular_function"; "GO:0005509" "calcium ion binding" "molecular_function"; "GO:0005524" "ATP binding" "molecular_function"; "GO:0006468" "protein phosphorylation" "biological_process"; "GO:0030247" "polysaccharide binding" "molecular_function"	IPR000152 "EGF-type aspartate/asparagine hydroxylation site"; "IPR000719" "Protein kinase domain"; "IPR000742" "EGF-like domain"; "IPR001245" "Serine-threonine/tyrosine-protein kinase, catalytic domain"; "IPR001881" "EGF-like calcium-binding domain"; "IPR008271" "Serine/threonine-protein kinase, active site"; "IPR011009" "Protein kinase-like domain superfamily"; "IPR017441" "Protein kinase, ATP b…	PF07645 ; "PF07714" ; "PF13947"
TraesCS5A02G010900	11.9966	6.82141	0.930729	7.3291	2.317e-13	1.30929e-12	GroupI		"" ""	IPR008889 "VQ"; "IPR039610" "VQ motif-containing protein 29"	PF05678
TraesCS3A02G252600	12.7193	6.81518	0.812542	8.38748	4.96672e-17	3.81411e-16	GroupI		"" ""	""
TraesCS3D02G298600	401.333	6.81452	0.477908	14.2591	3.93665e-46	2.88163e-44	GroupI		GO:0016866 "intramolecular transferase activity" "molecular_function"; "GO:0071669" "plant-type cell wall organization or biogenesis" "biological_process"	IPR004901 "Reversibly glycosylated polypeptide"; "IPR029044" "Nucleotide-diphospho-sugar transferases"; "IPR037595" "Reversibly glycosylated polypeptide family"	PF03214
TraesCS2A02G422900	10.8029	6.81192	0.858697	7.93286	2.14163e-15	1.44186e-14	GroupI		GO:0005515 "protein binding" "molecular_function"	IPR000225 "Armadillo"; "IPR011989" "Armadillo-like helical"; "IPR016024" "Armadillo-type fold"
TraesCS1B02G285100	7.92522	6.80836	0.928256	7.33457	2.22429e-13	1.25888e-12	GroupI		GO:0003677 "DNA binding" "molecular_function"; "GO:0005634" "nucleus" "cellular_component"; "GO:0006355" "regulation of transcription, DNA-templated" "biological_process"	IPR003441 "NAC domain"; "IPR036093" "NAC domain superfamily"	PF02365
TraesCS7A02G226500	32.5067	6.8052	0.731307	9.30553	1.33321e-20	1.3713e-19	GroupI		GO:0043531 "ADP binding" "molecular_function"	IPR002182 "NB-ARC"; "IPR027417" "P-loop containing nucleoside triphosphate hydrolase"; "IPR032675" "Leucine-rich repeat domain superfamily"; "IPR038005" "Virus X resistance protein-like, coiled-coil domain"; "IPR041118" "Rx, N-terminal"	PF00931 ; "PF18052"
TraesCS4D02G172200	163.552	6.804	0.659916	10.3104	6.32396e-25	9.15635e-24	GroupI	WRKY47 transcriptional factor [Source:UniProtKB/TrEMBL;Acc:A0A0M4CGU9]	GO:0003677 "DNA binding" "molecular_function"; "GO:0003700" "DNA-binding transcription factor activity" "molecular_function"; "GO:0005634" "nucleus" "cellular_component"; "GO:0006355" "regulation of transcription, DNA-templated" "biological_process"; "GO:0043565" "sequence-specific DNA binding" "molecular_function"; "GO:0050896" "response to stimulus" "biological_process"	IPR003657 "WRKY domain"; "IPR036576" "WRKY domain superfamily"	PF03106
TraesCS7D02G012500	3.32415	6.80389	1.01299	6.71665	1.85953e-11	8.93298e-11	GroupI	Glycosyltransferase [Source:UniProtKB/TrEMBL;Acc:A0A1D6CW45]	GO:0008194 "UDP-glycosyltransferase activity" "molecular_function"; "GO:0016758" "hexosyltransferase activity" "molecular_function"	IPR002213 "UDP-glucuronosyl/UDP-glucosyltransferase"; "IPR035595" "UDP-glycosyltransferase family, conserved site"	PF00201
TraesCSU02G008900	94.3115	6.80147	0.937237	7.25694	3.9594e-13	2.19724e-12	GroupI		GO:0004497 "monooxygenase activity" "molecular_function"; "GO:0005506" "iron ion binding" "molecular_function"; "GO:0016705" "oxidoreductase activity, acting on paired donors, with incorporation or reduction of molecular oxygen" "molecular_function"; "GO:0020037" "heme binding" "molecular_function"	IPR001128 "Cytochrome P450"; "IPR002401" "Cytochrome P450, E-class, group I"; "IPR017972" "Cytochrome P450, conserved site"; "IPR036396" "Cytochrome P450 superfamily"	PF00067
TraesCS5D02G374300	113.822	6.80106	0.486713	13.9735	2.26353e-44	1.43825e-42	GroupI		GO:0004672 "protein kinase activity" "molecular_function"; "GO:0005524" "ATP binding" "molecular_function"; "GO:0006468" "protein phosphorylation" "biological_process"; "GO:0030247" "polysaccharide binding" "molecular_function"	IPR000719 "Protein kinase domain"; "IPR008271" "Serine/threonine-protein kinase, active site"; "IPR011009" "Protein kinase-like domain superfamily"; "IPR017441" "Protein kinase, ATP binding site"; "IPR025287" "Wall-associated receptor kinase, galacturonan-binding domain"	PF00069 ; "PF13947"
TraesCS5D02G553900	125.544	6.79927	0.681344	9.97919	1.87986e-23	2.40863e-22	GroupI		GO:0004672 "protein kinase activity" "molecular_function"; "GO:0004674" "protein serine/threonine kinase activity" "molecular_function"; "GO:0005524" "ATP binding" "molecular_function"; "GO:0006468" "protein phosphorylation" "biological_process"; "GO:0016021" "integral component of membrane" "cellular_component"	IPR000719 "Protein kinase domain"; "IPR001245" "Serine-threonine/tyrosine-protein kinase, catalytic domain"; "IPR002902" "Gnk2-homologous domain"; "IPR008271" "Serine/threonine-protein kinase, active site"; "IPR011009" "Protein kinase-like domain superfamily"; "IPR038408" "Gnk2-homologous domain superfamily"	PF01657 ; "PF07714"
TraesCS2D02G418500	7.29382	6.7983	1.45155	4.68349	2.82036e-06	8.19523e-06	GroupI		GO:0004197 "cysteine-type endopeptidase activity" "molecular_function"; "GO:0005615" "extracellular space" "cellular_component"; "GO:0005764" "lysosome" "cellular_component"; "GO:0006508" "proteolysis" "biological_process"; "GO:0008233" "peptidase activity" "molecular_function"; "GO:0008234" "cysteine-type peptidase activity" "molecular_function"; "GO:0016787" "hydrolase activity" "molecular_func…	IPR000169 "Cysteine peptidase, cysteine active site"; "IPR000668" "Peptidase C1A, papain C-terminal"; "IPR013201" "Cathepsin propeptide inhibitor domain (I29)"; "IPR025660" "Cysteine peptidase, histidine active site"; "IPR038765" "Papain-like cysteine peptidase superfamily"; "IPR039417" "Papain-like cysteine endopeptidase"	PF00112 ; "PF08246"
TraesCS6B02G466000	5.38971	6.79824	0.984349	6.90633	4.97359e-12	2.51286e-11	GroupI		GO:0004672 "protein kinase activity" "molecular_function"; "GO:0005515" "protein binding" "molecular_function"; "GO:0005524" "ATP binding" "molecular_function"; "GO:0006468" "protein phosphorylation" "biological_process"	IPR000719 "Protein kinase domain"; "IPR001680" "WD40 repeat"; "IPR008271" "Serine/threonine-protein kinase, active site"; "IPR011009" "Protein kinase-like domain superfamily"; "IPR015943" "WD40/YVTN repeat-like-containing domain superfamily"; "IPR017441" "Protein kinase, ATP binding site"; "IPR017986" "WD40-repeat-containing domain"; "IPR036322" "WD40-repeat-containing domain superfamily"	PF00069
TraesCS3D02G517500	23.831	6.79771	0.900292	7.55057	4.33357e-14	2.6071e-13	GroupI		"" ""	IPR003496 "ABA/WDS induced protein"	PF02496
TraesCS2B02G464700	4.87569	6.79599	1.06434	6.38515	1.71225e-10	7.54381e-10	GroupI		GO:0016020 "membrane" "cellular_component"; "GO:0022857" "transmembrane transporter activity" "molecular_function"; "GO:0055085" "transmembrane transport" "biological_process"	IPR000109 "Proton-dependent oligopeptide transporter family"; "IPR036259" "MFS transporter superfamily"	PF00854
TraesCS4A02G116400	70.9288	6.79371	0.620237	10.9534	6.39989e-28	1.17056e-26	GroupI		GO:0004864 "protein phosphatase inhibitor activity" "molecular_function"; "GO:0006952" "defense response" "biological_process"; "GO:0009738" "abscisic acid-activated signaling pathway" "biological_process"; "GO:0010427" "abscisic acid binding" "molecular_function"; "GO:0038023" "signaling receptor activity" "molecular_function"	IPR000916 "Bet v I/Major latex protein"; "IPR023393" "START-like domain superfamily"; "IPR024949" "Bet v I type allergen"	PF00407
TraesCS4D02G176200	59.5275	6.787	0.500224	13.5679	6.20664e-42	3.28692e-40	GroupI	Phospholipid-transporting ATPase [Source:UniProtKB/TrEMBL;Acc:A0A341UET9]	GO:0000166 "nucleotide binding" "molecular_function"; "GO:0000287" "magnesium ion binding" "molecular_function"; "GO:0005524" "ATP binding" "molecular_function"; "GO:0015914" "phospholipid transport" "biological_process"; "GO:0016021" "integral component of membrane" "cellular_component"; "GO:0140326" "ATPase-coupled intramembrane lipid transporter activity" "molecular_function"	IPR006539 "P-type ATPase, subfamily IV"; "IPR008250" "P-type ATPase, A domain superfamily"; "IPR018303" "P-type ATPase, phosphorylation site"; "IPR023298" "P-type ATPase, transmembrane domain superfamily"; "IPR032631" "P-type ATPase, N-terminal"; "IPR036412" "HAD-like superfamily"	PF00122 ; "PF16209"
TraesCS4A02G365700	41.7448	6.78431	0.784523	8.64769	5.25542e-18	4.36477e-17	GroupI		"" ""	IPR006461 "PLAC8 motif-containing protein"	PF04749
TraesCS3D02G434200	32.0062	6.78409	0.700384	9.68624	3.45009e-22	4.0136e-21	GroupI		GO:0016747 "acyltransferase activity, transferring groups other than amino-acyl groups" "molecular_function"	IPR003480 "Transferase"; "IPR023213" "Chloramphenicol acetyltransferase-like domain superfamily"	PF02458
TraesCS5A02G002400	7.09674	6.78318	1.04034	6.52014	7.02407e-11	3.20687e-10	GroupI		GO:0016702 "oxidoreductase activity, acting on single donors with incorporation of molecular oxygen, incorporation of two atoms of oxygen" "molecular_function"; "GO:0046872" "metal ion binding" "molecular_function"	IPR004294 "Carotenoid oxygenase"	PF03055
TraesCS5D02G547400	379.476	6.77836	0.455036	14.8963	3.48296e-50	3.36813e-48	GroupI		GO:0004672 "protein kinase activity" "molecular_function"; "GO:0005524" "ATP binding" "molecular_function"; "GO:0006468" "protein phosphorylation" "biological_process"	IPR000719 "Protein kinase domain"; "IPR001245" "Serine-threonine/tyrosine-protein kinase, catalytic domain"; "IPR011009" "Protein kinase-like domain superfamily"	PF07714
TraesCS2B02G319700	26.7174	6.77447	0.846592	8.00204	1.22374e-15	8.4213e-15	GroupI		GO:0004252 "serine-type endopeptidase activity" "molecular_function"; "GO:0006508" "proteolysis" "biological_process"; "GO:0008236" "serine-type peptidase activity" "molecular_function"	IPR000209 "Peptidase S8/S53 domain"; "IPR010259" "Peptidase S8 propeptide/proteinase inhibitor I9"; "IPR015500" "Peptidase S8, subtilisin-related"; "IPR023828" "Peptidase S8, subtilisin, Ser-active site"; "IPR034197" "Cucumisin-like catalytic domain"; "IPR036852" "Peptidase S8/S53 domain superfamily"; "IPR037045" "Peptidase S8 propeptide/proteinase inhibitor I9 superfamily"; "IPR041469" "Subtilis…	PF00082 ; "PF05922" ; "PF17766"
TraesCS3A02G478500	402.848	6.77342	0.547589	12.3695	3.81992e-35	1.21415e-33	GroupI		GO:0005515 "protein binding" "molecular_function"	IPR001611 "Leucine-rich repeat"; "IPR013210" "Leucine-rich repeat-containing N-terminal, plant-type"; "IPR032675" "Leucine-rich repeat domain superfamily"	PF08263 ; "PF13855"
TraesCS2B02G104400	7.00949	6.7702	0.878389	7.70752	1.2829e-14	8.0668e-14	GroupI	Serine/threonine-protein kinase [Source:UniProtKB/TrEMBL;Acc:A0A1D5UEV3]	GO:0004672 "protein kinase activity" "molecular_function"; "GO:0004674" "protein serine/threonine kinase activity" "molecular_function"; "GO:0005524" "ATP binding" "molecular_function"; "GO:0006468" "protein phosphorylation" "biological_process"; "GO:0016021" "integral component of membrane" "cellular_component"; "GO:0048544" "recognition of pollen" "biological_process"	IPR000719 "Protein kinase domain"; "IPR000858" "S-locus glycoprotein domain"; "IPR001245" "Serine-threonine/tyrosine-protein kinase, catalytic domain"; "IPR001480" "Bulb-type lectin domain"; "IPR003609" "PAN/Apple domain"; "IPR008271" "Serine/threonine-protein kinase, active site"; "IPR011009" "Protein kinase-like domain superfamily"; "IPR017441" "Protein kinase, ATP binding site"; "IPR024171" "S…	PF00954 ; "PF01453" ; "PF07714" ; "PF08276"
TraesCS5A02G508500	158.383	6.76996	0.574946	11.775	5.25442e-32	1.30254e-30	GroupI		GO:0016020 "membrane" "cellular_component"; "GO:0016021" "integral component of membrane" "cellular_component"; "GO:0022857" "transmembrane transporter activity" "molecular_function"; "GO:0055085" "transmembrane transport" "biological_process"	IPR000109 "Proton-dependent oligopeptide transporter family"; "IPR036259" "MFS transporter superfamily"	PF00854
TraesCS2A02G211900	16.1221	6.76908	0.832722	8.12886	4.33343e-16	3.09455e-15	GroupI	Serine/threonine-protein kinase [Source:UniProtKB/TrEMBL;Acc:A0A1D6RKB5]	GO:0004672 "protein kinase activity" "molecular_function"; "GO:0004674" "protein serine/threonine kinase activity" "molecular_function"; "GO:0005524" "ATP binding" "molecular_function"; "GO:0006468" "protein phosphorylation" "biological_process"; "GO:0016021" "integral component of membrane" "cellular_component"; "GO:0048544" "recognition of pollen" "biological_process"	IPR000719 "Protein kinase domain"; "IPR000858" "S-locus glycoprotein domain"; "IPR001245" "Serine-threonine/tyrosine-protein kinase, catalytic domain"; "IPR001480" "Bulb-type lectin domain"; "IPR003609" "PAN/Apple domain"; "IPR008271" "Serine/threonine-protein kinase, active site"; "IPR011009" "Protein kinase-like domain superfamily"; "IPR017441" "Protein kinase, ATP binding site"; "IPR024171" "S…	PF00954 ; "PF01453" ; "PF07714" ; "PF08276"
TraesCS2A02G509900	36.8599	6.76279	0.641194	10.5472	5.2348e-26	8.25221e-25	GroupI		"" ""	NA NA	NA
TraesCS7B02G290000	3.1315	6.76153	1.45019	4.66251	3.12372e-06	9.03715e-06	GroupI		"" ""	""
TraesCS7A02G523800	290.881	6.76023	0.422447	16.0026	1.22643e-57	2.03518e-55	GroupI		GO:0004497 "monooxygenase activity" "molecular_function"; "GO:0005506" "iron ion binding" "molecular_function"; "GO:0016705" "oxidoreductase activity, acting on paired donors, with incorporation or reduction of molecular oxygen" "molecular_function"; "GO:0020037" "heme binding" "molecular_function"	IPR001128 "Cytochrome P450"; "IPR002401" "Cytochrome P450, E-class, group I"; "IPR017972" "Cytochrome P450, conserved site"; "IPR036396" "Cytochrome P450 superfamily"	PF00067
TraesCS5A02G003500	80.413	6.7591	1.02001	6.62654	3.43657e-11	1.61337e-10	GroupI	Cell Division Protein AAA ATPase family [Source:UniProtKB/TrEMBL;Acc:Q5BHT7]	GO:0000166 "nucleotide binding" "molecular_function"; "GO:0005524" "ATP binding" "molecular_function"; "GO:0016887" "ATPase" "molecular_function"; "GO:0051301" "cell division" "biological_process"	IPR003593 "AAA+ ATPase domain"; "IPR003959" "ATPase, AAA-type, core"; "IPR003960" "ATPase, AAA-type, conserved site"; "IPR025753" "AAA-type ATPase, N-terminal domain"; "IPR027417" "P-loop containing nucleoside triphosphate hydrolase"	PF00004 ; "PF14363"
TraesCS5D02G050200	362.4	6.7586	0.672347	10.0522	8.97988e-24	1.17862e-22	GroupI		GO:0016020 "membrane" "cellular_component"; "GO:0016021" "integral component of membrane" "cellular_component"	""
TraesCS3D02G181800	17.606	6.75202	1.32204	5.10728	3.26837e-07	1.05091e-06	GroupI		GO:0009909 "regulation of flower development" "biological_process"; "GO:0045841" "negative regulation of mitotic metaphase/anaphase transition" "biological_process"; "GO:0072686" "mitotic spindle" "cellular_component"	IPR039274 "Flowering-promoting factor 1"
TraesCS1B02G285400	8.3248	6.74225	0.987525	6.82742	8.6454e-12	4.281e-11	GroupI		GO:0004553 "hydrolase activity, hydrolyzing O-glycosyl compounds" "molecular_function"; "GO:0005975" "carbohydrate metabolic process" "biological_process"	IPR000490 "Glycoside hydrolase family 17"; "IPR017853" "Glycoside hydrolase superfamily"	PF00332
TraesCS7B02G498100	15874.4	6.73675	0.756056	8.91039	5.08514e-19	4.57998e-18	GroupI		"" ""	IPR001623 "DnaJ domain"; "IPR036869" "Chaperone J-domain superfamily"	PF00226
TraesCS5A02G225500	3.97825	6.73669	1.44617	4.6583	3.18836e-06	9.21555e-06	GroupI	WRKY transcription factor, Transcriptional repressor, Pathogen defens [Source: Projected from Oryza sativa (Os09g0417800)]	GO:0003700 "DNA-binding transcription factor activity" "molecular_function"; "GO:0005634" "nucleus" "cellular_component"; "GO:0006355" "regulation of transcription, DNA-templated" "biological_process"; "GO:0009617" "response to bacterium" "biological_process"; "GO:0009620" "response to fungus" "biological_process"; "GO:0009751" "response to salicylic acid" "biological_process"; "GO:0010200" "resp…	IPR003657 "WRKY domain"; "IPR036576" "WRKY domain superfamily"	PF03106
TraesCS4D02G119900	11.4791	6.73433	0.87578	7.68952	1.4769e-14	9.24758e-14	GroupI		"" ""	IPR000073 "Alpha/beta hydrolase fold-1"; "IPR029058" "Alpha/Beta hydrolase fold"	PF12697
TraesCS7B02G326200	11.3943	6.73119	0.999338	6.73564	1.63205e-11	7.88897e-11	GroupI		GO:0004721 "phosphoprotein phosphatase activity" "molecular_function"; "GO:0004722" "protein serine/threonine phosphatase activity" "molecular_function"; "GO:0006470" "protein dephosphorylation" "biological_process"; "GO:0016311" "dephosphorylation" "biological_process"; "GO:0016787" "hydrolase activity" "molecular_function"; "GO:0016791" "phosphatase activity" "molecular_function"; "GO:0043169" …	IPR000222 "PPM-type phosphatase, divalent cation binding"; "IPR001932" "PPM-type phosphatase domain"; "IPR036457" "PPM-type phosphatase domain superfamily"	PF00481
TraesCS2B02G412900	7.41631	6.73109	1.14091	5.89974	3.64066e-09	1.41772e-08	GroupI		GO:0016491 "oxidoreductase activity" "molecular_function"; "GO:0046872" "metal ion binding" "molecular_function"	IPR005123 "Oxoglutarate/iron-dependent dioxygenase"; "IPR026992" "Non-haem dioxygenase N-terminal domain"; "IPR027443" "Isopenicillin N synthase-like"	PF03171 ; "PF14226"
TraesCS4A02G033500	111.923	6.72591	0.562895	11.9488	6.58882e-33	1.75349e-31	GroupI		GO:0009055 "electron transfer activity" "molecular_function"; "GO:0016021" "integral component of membrane" "cellular_component"	IPR003245 "Phytocyanin domain"; "IPR008972" "Cupredoxin"; "IPR039391" "Phytocyanin"	PF02298
TraesCS6D02G051700	69.7221	6.72383	0.465778	14.4357	3.08601e-47	2.43073e-45	GroupI		GO:0016021 "integral component of membrane" "cellular_component"	IPR002902 "Gnk2-homologous domain"; "IPR038408" "Gnk2-homologous domain superfamily"	PF01657
TraesCS4B02G197000	5.88466	6.7232	1.01593	6.61778	3.64634e-11	1.70775e-10	GroupI	Glycosyltransferases [Source:UniProtKB/TrEMBL;Acc:M5EF78]	GO:0000139 "Golgi membrane" "cellular_component"; "GO:0005794" "Golgi apparatus" "cellular_component"; "GO:0005975" "carbohydrate metabolic process" "biological_process"; "GO:0009834" "plant-type secondary cell wall biogenesis" "biological_process"; "GO:0010417" "glucuronoxylan biosynthetic process" "biological_process"; "GO:0015018" "galactosylgalactosylxylosylprotein 3-beta-glucuronosyltransfer…	IPR005027 "Glycosyl transferase, family 43"; "IPR029044" "Nucleotide-diphospho-sugar transferases"	PF03360
TraesCS3A02G006900	62.5681	6.72274	0.662078	10.154	3.1805e-24	4.34201e-23	GroupI		GO:0004672 "protein kinase activity" "molecular_function"; "GO:0005509" "calcium ion binding" "molecular_function"; "GO:0005524" "ATP binding" "molecular_function"; "GO:0006468" "protein phosphorylation" "biological_process"; "GO:0016020" "membrane" "cellular_component"; "GO:0016021" "integral component of membrane" "cellular_component"; "GO:0030247" "polysaccharide binding" "molecular_function"	IPR000152 "EGF-type aspartate/asparagine hydroxylation site"; "IPR000719" "Protein kinase domain"; "IPR000742" "EGF-like domain"; "IPR001881" "EGF-like calcium-binding domain"; "IPR008271" "Serine/threonine-protein kinase, active site"; "IPR011009" "Protein kinase-like domain superfamily"; "IPR018097" "EGF-like calcium-binding, conserved site"; "IPR025287" "Wall-associated receptor kinase, galact…	PF00069 ; "PF07645" ; "PF13947"
TraesCS5D02G099100	153.337	6.72136	0.665712	10.0965	5.72554e-24	7.63804e-23	GroupI		GO:0003677 "DNA binding" "molecular_function"	IPR001005 "SANT/Myb domain"; "IPR009057" "Homeobox-like domain superfamily"; "IPR017930" "Myb domain"	PF00249
TraesCS3B02G290700	46.7785	6.72112	0.616038	10.9102	1.02988e-27	1.85392e-26	GroupI		GO:0005524 "ATP binding" "molecular_function"; "GO:0016021" "integral component of membrane" "cellular_component"; "GO:0055085" "transmembrane transport" "biological_process"; "GO:0140359" "ABC-type transporter activity" "molecular_function"	IPR003439 "ABC transporter-like"; "IPR003593" "AAA+ ATPase domain"; "IPR011527" "ABC transporter type 1, transmembrane domain"; "IPR017871" "ABC transporter, conserved site"; "IPR027417" "P-loop containing nucleoside triphosphate hydrolase"; "IPR036640" "ABC transporter type 1, transmembrane domain superfamily"; "IPR039421" "Type I protein exporter"	PF00005 ; "PF00664"
TraesCS5B02G160700	28.4974	6.71978	0.659239	10.1932	2.12547e-24	2.94878e-23	GroupI		GO:0003824 "catalytic activity" "molecular_function"; "GO:0050662" "obsolete coenzyme binding" "molecular_function"	IPR001509 "NAD-dependent epimerase/dehydratase"; "IPR036291" "NAD(P)-binding domain superfamily"	PF01370
TraesCS5B02G429400	60.0819	6.71838	0.661793	10.1518	3.25319e-24	4.43416e-23	GroupI	Alpha/beta hydrolase fold-3 domain containing protein [Source: Projected from Oryza sativa (Os03g0790500)]	GO:0016787 "hydrolase activity" "molecular_function"	IPR013094 "Alpha/beta hydrolase fold-3"; "IPR029058" "Alpha/Beta hydrolase fold"	PF07859
TraesCS3A02G006700	41.8629	6.71826	0.741258	9.06333	1.2653e-19	1.19783e-18	GroupI		"" ""	NA NA	NA
TraesCS1A02G342000	33.3555	6.71603	0.814666	8.24391	1.66675e-16	1.22981e-15	GroupI	Peroxidase [Source:UniProtKB/TrEMBL;Acc:W4ZNA8]	GO:0004601 "peroxidase activity" "molecular_function"; "GO:0005576" "extracellular region" "cellular_component"; "GO:0006979" "response to oxidative stress" "biological_process"; "GO:0020037" "heme binding" "molecular_function"; "GO:0042744" "hydrogen peroxide catabolic process" "biological_process"; "GO:0046872" "metal ion binding" "molecular_function"	IPR000823 "Plant peroxidase"; "IPR002016" "Haem peroxidase"; "IPR010255" "Haem peroxidase superfamily"; "IPR019793" "Peroxidases heam-ligand binding site"; "IPR019794" "Peroxidase, active site"; "IPR033905" "Secretory peroxidase"	PF00141
TraesCS5B02G276500	49.7596	6.71522	0.706672	9.5026	2.04714e-21	2.24477e-20	GroupI	Calcium-transporting ATPase [Source:UniProtKB/TrEMBL;Acc:A0A341VEY7]	GO:0000166 "nucleotide binding" "molecular_function"; "GO:0005215" "transporter activity" "molecular_function"; "GO:0005388" "P-type calcium transporter activity" "molecular_function"; "GO:0005516" "calmodulin binding" "molecular_function"; "GO:0005524" "ATP binding" "molecular_function"; "GO:0016020" "membrane" "cellular_component"; "GO:0016021" "integral component of membrane" "cellular_compone…	IPR001757 "P-type ATPase"; "IPR004014" "Cation-transporting P-type ATPase, N-terminal"; "IPR006068" "Cation-transporting P-type ATPase, C-terminal"; "IPR006408" "P-type ATPase, subfamily IIB"; "IPR008250" "P-type ATPase, A domain superfamily"; "IPR018303" "P-type ATPase, phosphorylation site"; "IPR023214" "HAD superfamily"; "IPR023298" "P-type ATPase, transmembrane domain superfamily"; "IPR023299…	PF00122 ; "PF00689" ; "PF00690" ; "PF00702" ; "PF12515"
TraesCS4D02G313400	9.222	6.71512	1.03712	6.47477	9.49583e-11	4.28443e-10	GroupI		GO:0003677 "DNA binding" "molecular_function"; "GO:0003700" "DNA-binding transcription factor activity" "molecular_function"; "GO:0006355" "regulation of transcription, DNA-templated" "biological_process"	IPR001471 "AP2/ERF domain"; "IPR016177" "DNA-binding domain superfamily"; "IPR036955" "AP2/ERF domain superfamily"	PF00847
TraesCS7A02G352100	18.5719	6.71413	0.937092	7.16486	7.78686e-13	4.20721e-12	GroupI		GO:0016021 "integral component of membrane" "cellular_component"	IPR001841 "Zinc finger, RING-type"; "IPR013083" "Zinc finger, RING/FYVE/PHD-type"	PF13639
TraesCS7B02G399300	33.4229	6.71187	0.783396	8.56766	1.05607e-17	8.568e-17	GroupI		GO:0016021 "integral component of membrane" "cellular_component"	IPR007770 "Protein DMP"	PF05078
TraesCS2A02G156300	41.5635	6.70802	0.693428	9.6737	3.90008e-22	4.5217e-21	GroupI		GO:0005509 "calcium ion binding" "molecular_function"; "GO:0016021" "integral component of membrane" "cellular_component"	IPR002048 "EF-hand domain"; "IPR011992" "EF-hand domain pair"; "IPR018247" "EF-Hand 1, calcium-binding site"
TraesCS5A02G016200	702.321	6.70691	0.324278	20.6826	4.97303e-95	8.50003e-92	GroupI	PDR-type ABC transporter [Source:UniProtKB/TrEMBL;Acc:B9UYP3]	GO:0000166 "nucleotide binding" "molecular_function"; "GO:0005524" "ATP binding" "molecular_function"; "GO:0005886" "plasma membrane" "cellular_component"; "GO:0016020" "membrane" "cellular_component"; "GO:0016021" "integral component of membrane" "cellular_component"; "GO:0016887" "ATPase" "molecular_function"; "GO:0055085" "transmembrane transport" "biological_process"; "GO:0140359" "ABC-type t…	IPR003439 "ABC transporter-like"; "IPR003593" "AAA+ ATPase domain"; "IPR013525" "ABC-2 type transporter"; "IPR013581" "Plant PDR ABC transporter associated"; "IPR027417" "P-loop containing nucleoside triphosphate hydrolase"; "IPR029481" "ABC-transporter, N-terminal domain"; "IPR034001" "ATP-binding cassette transporter, PDR-like subfamily G, domain 1"; "IPR034003" "ATP-binding cassette transporte…	PF00005 ; "PF01061" ; "PF08370" ; "PF14510" ; "PF19055"
TraesCS6B02G351800	17.0389	6.70481	1.09396	6.12891	8.84805e-10	3.65011e-09	GroupI		GO:0005509 "calcium ion binding" "molecular_function"	IPR002048 "EF-hand domain"; "IPR011992" "EF-hand domain pair"; "IPR018247" "EF-Hand 1, calcium-binding site"	PF13202
TraesCS2D02G590600	209.969	6.70005	0.537441	12.4666	1.13588e-35	3.7462e-34	GroupI		GO:0000166 "nucleotide binding" "molecular_function"; "GO:0004672" "protein kinase activity" "molecular_function"; "GO:0004674" "protein serine/threonine kinase activity" "molecular_function"; "GO:0005515" "protein binding" "molecular_function"; "GO:0005524" "ATP binding" "molecular_function"; "GO:0005886" "plasma membrane" "cellular_component"; "GO:0006468" "protein phosphorylation" "biological_…	IPR000719 "Protein kinase domain"; "IPR001611" "Leucine-rich repeat"; "IPR003591" "Leucine-rich repeat, typical subtype"; "IPR008271" "Serine/threonine-protein kinase, active site"; "IPR011009" "Protein kinase-like domain superfamily"; "IPR013210" "Leucine-rich repeat-containing N-terminal, plant-type"; "IPR017441" "Protein kinase, ATP binding site"; "IPR032675" "Leucine-rich repeat domain superf…	PF00069 ; "PF08263" ; "PF13855"
TraesCSU02G128500	37.5025	6.69922	0.670749	9.98767	1.72587e-23	2.21713e-22	GroupI		GO:0030145 "manganese ion binding" "molecular_function"	IPR001929 "Germin"; "IPR006045" "Cupin 1"; "IPR011051" "RmlC-like cupin domain superfamily"; "IPR014710" "RmlC-like jelly roll fold"; "IPR019780" "Germin, manganese binding site"	PF00190
TraesCSU02G076100	8.61638	6.69656	0.885211	7.56493	3.88074e-14	2.34301e-13	GroupI		GO:0030247 "polysaccharide binding" "molecular_function"	IPR025287 "Wall-associated receptor kinase, galacturonan-binding domain"	PF13947
TraesCS5A02G549500	2.77598	6.6964	1.33239	5.02587	5.01161e-07	1.57949e-06	GroupI		GO:0016021 "integral component of membrane" "cellular_component"; "GO:0022857" "transmembrane transporter activity" "molecular_function"; "GO:0055085" "transmembrane transport" "biological_process"	IPR005828 "Major facilitator, sugar transporter-like"; "IPR005829" "Sugar transporter, conserved site"; "IPR020846" "Major facilitator superfamily domain"; "IPR036259" "MFS transporter superfamily"	PF00083
TraesCS2A02G145800	56.7932	6.69637	0.650429	10.2953	7.39757e-25	1.06454e-23	GroupI	4-coumarate:coenzyme A ligase, Lignin biosynthesis, Defense against woundin [Source: Projected from Oryza sativa (Os08g0448000)]	GO:0003824 "catalytic activity" "molecular_function"	IPR000873 "AMP-dependent synthetase/ligase"; "IPR020845" "AMP-binding, conserved site"; "IPR025110" "AMP-binding enzyme, C-terminal domain"; "IPR042099" "AMP-dependent synthetase-like superfamily"	PF00501 ; "PF13193"
TraesCS3B02G059100	17.4817	6.69399	0.924188	7.2431	4.38538e-13	2.42419e-12	GroupI		GO:0004672 "protein kinase activity" "molecular_function"; "GO:0005524" "ATP binding" "molecular_function"; "GO:0006468" "protein phosphorylation" "biological_process"; "GO:0016021" "integral component of membrane" "cellular_component"; "GO:0030247" "polysaccharide binding" "molecular_function"	IPR000719 "Protein kinase domain"; "IPR008271" "Serine/threonine-protein kinase, active site"; "IPR011009" "Protein kinase-like domain superfamily"; "IPR017441" "Protein kinase, ATP binding site"; "IPR025287" "Wall-associated receptor kinase, galacturonan-binding domain"; "IPR032872" "Wall-associated receptor kinase, C-terminal"	PF00069 ; "PF13947" ; "PF14380"
TraesCS5B02G261700	3.55028	6.69146	1.31843	5.07534	3.86795e-07	1.23407e-06	GroupI	Thionin-like protein [Source:UniProtKB/TrEMBL;Acc:A9UIE7]	"" ""	""
TraesCS2A02G020700	6.59514	6.68909	1.04224	6.41797	1.38101e-10	6.13704e-10	GroupI		GO:0004497 "monooxygenase activity" "molecular_function"; "GO:0005506" "iron ion binding" "molecular_function"; "GO:0016705" "oxidoreductase activity, acting on paired donors, with incorporation or reduction of molecular oxygen" "molecular_function"; "GO:0020037" "heme binding" "molecular_function"	IPR001128 "Cytochrome P450"; "IPR002403" "Cytochrome P450, E-class, group IV"; "IPR017972" "Cytochrome P450, conserved site"; "IPR036396" "Cytochrome P450 superfamily"	PF00067
TraesCS6D02G403200	109.204	6.68143	0.662729	10.0817	6.65765e-24	8.84181e-23	GroupI		GO:0004672 "protein kinase activity" "molecular_function"; "GO:0005524" "ATP binding" "molecular_function"; "GO:0006468" "protein phosphorylation" "biological_process"	IPR000719 "Protein kinase domain"; "IPR001245" "Serine-threonine/tyrosine-protein kinase, catalytic domain"; "IPR008271" "Serine/threonine-protein kinase, active site"; "IPR011009" "Protein kinase-like domain superfamily"; "IPR017441" "Protein kinase, ATP binding site"; "IPR036779" "LysM domain superfamily"	PF07714
TraesCS4A02G265800	15.9927	6.67731	0.672692	9.92624	3.20084e-23	4.01317e-22	GroupI		GO:0003676 "nucleic acid binding" "molecular_function"; "GO:0003723" "RNA binding" "molecular_function"	IPR000504 "RNA recognition motif domain"; "IPR012677" "Nucleotide-binding alpha-beta plait domain superfamily"; "IPR035979" "RNA-binding domain superfamily"	PF00076
TraesCS2B02G093100	152.93	6.67666	0.57116	11.6896	1.43984e-31	3.46011e-30	GroupI		GO:0004497 "monooxygenase activity" "molecular_function"; "GO:0005506" "iron ion binding" "molecular_function"; "GO:0016021" "integral component of membrane" "cellular_component"; "GO:0016705" "oxidoreductase activity, acting on paired donors, with incorporation or reduction of molecular oxygen" "molecular_function"; "GO:0020037" "heme binding" "molecular_function"	IPR001128 "Cytochrome P450"; "IPR002401" "Cytochrome P450, E-class, group I"; "IPR017972" "Cytochrome P450, conserved site"; "IPR036396" "Cytochrome P450 superfamily"	PF00067
TraesCS2B02G567700	28.5439	6.67599	0.814631	8.19511	2.50359e-16	1.8219e-15	GroupI		GO:0004672 "protein kinase activity" "molecular_function"; "GO:0004674" "protein serine/threonine kinase activity" "molecular_function"; "GO:0005524" "ATP binding" "molecular_function"; "GO:0006468" "protein phosphorylation" "biological_process"; "GO:0048544" "recognition of pollen" "biological_process"	IPR000719 "Protein kinase domain"; "IPR000858" "S-locus glycoprotein domain"; "IPR001245" "Serine-threonine/tyrosine-protein kinase, catalytic domain"; "IPR001480" "Bulb-type lectin domain"; "IPR003609" "PAN/Apple domain"; "IPR008271" "Serine/threonine-protein kinase, active site"; "IPR011009" "Protein kinase-like domain superfamily"; "IPR017441" "Protein kinase, ATP binding site"; "IPR024171" "S…	PF00954 ; "PF01453" ; "PF07714" ; "PF08276"
TraesCS7A02G371600	527.131	6.675	0.477307	13.9847	1.93233e-44	1.23353e-42	GroupI		GO:0004553 "hydrolase activity, hydrolyzing O-glycosyl compounds" "molecular_function"; "GO:0005975" "carbohydrate metabolic process" "biological_process"	IPR000677 "Chitinase-like"; "IPR001223" "Glycoside hydrolase family 18, catalytic domain"; "IPR001579" "Glycosyl hydrolases family 18 (GH18) active site"; "IPR017853" "Glycoside hydrolase superfamily"	PF00704
TraesCS7B02G024200	125.998	6.67119	0.520663	12.8129	1.3892e-37	5.25322e-36	GroupI		GO:0016021 "integral component of membrane" "cellular_component"	IPR007770 "Protein DMP"	PF05078
TraesCS7A02G175000	2.7063	6.67117	1.4562	4.58121	4.62292e-06	1.3118e-05	GroupI	Laccase [Source:UniProtKB/TrEMBL;Acc:A0A1D6DBK4]	GO:0005507 "copper ion binding" "molecular_function"; "GO:0016491" "oxidoreductase activity" "molecular_function"; "GO:0046274" "lignin catabolic process" "biological_process"; "GO:0048046" "apoplast" "cellular_component"; "GO:0052716" "hydroquinone:oxygen oxidoreductase activity" "molecular_function"	IPR001117 "Multicopper oxidase, type 1"; "IPR002355" "Multicopper oxidase, copper-binding site"; "IPR008972" "Cupredoxin"; "IPR011706" "Multicopper oxidase, type 2"; "IPR011707" "Multicopper oxidase, type 3"; "IPR017761" "Laccase"; "IPR033138" "Multicopper oxidases, conserved site"; "IPR034285" "Laccase, second cupredoxin domain"; "IPR034288" "Laccase, first cupredoxin domain"; "IPR034289" "Lacca…	PF00394 ; "PF07731" ; "PF07732"
TraesCS3B02G413100	7.43754	6.671	0.897309	7.43445	1.05002e-13	6.10397e-13	GroupI		GO:0006811 "ion transport" "biological_process"; "GO:0015095" "magnesium ion transmembrane transporter activity" "molecular_function"; "GO:0015693" "magnesium ion transport" "biological_process"; "GO:0016020" "membrane" "cellular_component"; "GO:0016021" "integral component of membrane" "cellular_component"; "GO:1903830" "magnesium ion transmembrane transport" "biological_process"	IPR039204 "Magnesium transporter MRS2-like"
TraesCS1D02G430800	80.172	6.66953	0.582436	11.4511	2.32185e-30	5.10261e-29	GroupI		GO:0004672 "protein kinase activity" "molecular_function"; "GO:0005524" "ATP binding" "molecular_function"; "GO:0006468" "protein phosphorylation" "biological_process"; "GO:0016021" "integral component of membrane" "cellular_component"	IPR000719 "Protein kinase domain"; "IPR002902" "Gnk2-homologous domain"; "IPR008271" "Serine/threonine-protein kinase, active site"; "IPR011009" "Protein kinase-like domain superfamily"; "IPR038408" "Gnk2-homologous domain superfamily"	PF00069 ; "PF01657"
TraesCS4D02G191600	33.4497	6.66906	0.788842	8.45423	2.80935e-17	2.20014e-16	GroupI		"" ""	IPR010683 "Protein of unknown function DUF1262"	PF06880
TraesCS3A02G493100	46.4545	6.66794	0.577749	11.5412	8.17507e-31	1.8538e-29	GroupI		GO:0004672 "protein kinase activity" "molecular_function"; "GO:0005524" "ATP binding" "molecular_function"; "GO:0006468" "protein phosphorylation" "biological_process"; "GO:0016021" "integral component of membrane" "cellular_component"	IPR000719 "Protein kinase domain"; "IPR001245" "Serine-threonine/tyrosine-protein kinase, catalytic domain"; "IPR002902" "Gnk2-homologous domain"; "IPR008271" "Serine/threonine-protein kinase, active site"; "IPR011009" "Protein kinase-like domain superfamily"; "IPR038408" "Gnk2-homologous domain superfamily"	PF01657 ; "PF07714"
TraesCS5D02G273300	4.51215	6.6677	0.98523	6.76766	1.30883e-11	6.3812e-11	GroupI		"" ""	IPR000008 "C2 domain"; "IPR013583" "Phosphoribosyltransferase C-terminal"; "IPR035892" "C2 domain superfamily"	PF00168 ; "PF08372"
[truncated: 26,410 more rows]

## Sheet: dataset S3
Supplementary Dataset S3. Gene ontology (GO) term analysis of biological processes (BP), cellular component (CC) and molecular function (MF) significantly enriched by SDEGs (p-value < 0.01) for sample comparisons shown in Fig. 3B
Row	GO.ID	Term	Annotated	Significant	Expected	weightFisher	Regulation	godomain	Group
1	GO:0016747	transferase activity, transferring acyl groups other than amino-acyl groups	1170	26	5.96	2.8e-11	Supressed	MF	FI
2	GO:0005262	calcium channel activity	2	2	0.01	2.6e-05	Supressed	MF	FI
3	GO:0004749	ribose phosphate diphosphokinase activity	12	3	0.06	2.8e-05	Supressed	MF	FI
4	GO:0016787	hydrolase activity	7649	43	39	0.00017	Supressed	MF	FI
5	GO:0046982	protein heterodimerization activity	677	12	3.45	0.00022	Supressed	MF	FI
[truncated: 659 more rows]
